# Supplementary material for: Decipering the Molecular Mechanism of ACE2 Regulating A549 Cells
Source: Front Genet. 2021 Jul 19;12:653725. doi: 10.3389/fgene.2021.653725 (PMC8329961; doi:10.3389/fgene.2021.653725)
Supplement: Supplementary Table 1 — Data file: Differentially expressed protein across the NC and ACE2 OE cells. [file Table_1.XLSX]

## Sheet: OE_ACE2vsOE_NC
N	Accession	Name	Samesets	Diff_state	OE_ACE2:OE_NC	PVal OE_ACE2:OE_NC	GO_function(Biological_Process)	GO_function(Cellular_Component)	GO_function(Molecular_Function)	COG_function	Kegg_function	GO_enrichment(Biological_Process)	GO_enrichment(Cellular_Component)	GO_enrichment(Molecular_Function)	Kegg_enrichment
3	sp|P21333|FLNA_HUMAN	Filamin-A OS=Homo sapiens OX=9606 GN=FLNA PE=1 SV=4		down	0.812389	1.59004e-10	response to stimulus;regulation of biological process;biological adhesion;signaling;establishment of localization;death;negative regulation of biological process;metabolic process;cellular component organization or biogenesis;multicellular organismal process;localization;biological regulation;developmental process;cellular process;positive regulation of biological process	membrane-enclosed lumen;cell part;extracellular region part;extracellular region;organelle part;organelle;macromolecular complex;cell	binding;molecular transducer activity	Cytoskeleton ;	MAPK signaling pathway;Focal adhesion	GO:0010468,regulation of gene expression;GO:0007187,G-protein signaling, coupled to cyclic nucleotide second messenger;GO:0048731,system development;GO:0030031,cell projection assembly;GO:0044085,cellular component biogenesis;GO:0042990,regulation of transcription factor import into nucleus;GO:0010467,gene expression;GO:0051253,negative regulation of RNA metabolic process;GO:0044092,negative regu…	GO:0030863,cortical cytoskeleton;GO:0005794,Golgi apparatus;GO:0005802,trans-Golgi network;GO:0043230,extracellular organelle;GO:0005634,nucleus;GO:0043232,intracellular non-membrane-bounded organelle;GO:0016020,membrane;GO:0044464,cell part;GO:0005884,actin filament;GO:0043025,cell soma;GO:0044459,plasma membrane part;GO:0044422,organelle part;GO:0044448,cell cortex part;GO:0005912,adherens junc…	GO:0017016,Ras GTPase binding;GO:0031267,small GTPase binding;GO:0042802,identical protein binding;GO:0005102,receptor binding;GO:0004871,signal transducer activity;GO:0003779,actin binding;GO:0048365,Rac GTPase binding;GO:0051020,GTPase binding;GO:0005080,protein kinase C binding;GO:0005488,binding;GO:0019899,enzyme binding;GO:0008092,cytoskeletal protein binding;GO:0046983,protein dimerization …	ko04510,Focal adhesion;ko04010,MAPK signaling pathway
8	sp|Q13813|SPTN1_HUMAN	Spectrin alpha chain, non-erythrocytic 1 OS=Homo sapiens OX=9606 GN=SPTAN1 PE=1 SV=3		down	0.764537	0.000126824	cellular component organization or biogenesis;localization;multicellular organismal process;biological regulation;developmental process;cellular process;response to stimulus;regulation of biological process;locomotion;signaling;immune system process;establishment of localization;death;negative regulation of biological process;metabolic process	cell part;extracellular region part;organelle part;macromolecular complex;extracellular region;organelle;cell	structural molecule activity;binding	Signal transduction mechanisms ; Cytoskeleton ; Cell cycle control, cell division, chromosome partitioning ; General function prediction only ;	Tight junction	GO:0009100,glycoprotein metabolic process;GO:0007154,cell communication;GO:0045859,regulation of protein kinase activity;GO:0000904,cell morphogenesis involved in differentiation;GO:0000902,cell morphogenesis;GO:0048523,negative regulation of cellular process;GO:0007265,Ras protein signal transduction;GO:0044267,cellular protein metabolic process;GO:0032501,multicellular organismal process;GO:004…	GO:0005913,cell-cell adherens junction;GO:0044425,membrane part;GO:0070161,anchoring junction;GO:0044446,intracellular organelle part;GO:0043226,organelle;GO:0005623,cell;GO:0043229,intracellular organelle;GO:0005622,intracellular;GO:0030016,myofibril;GO:0030054,cell junction;GO:0031982,vesicle;GO:0005856,cytoskeleton;GO:0005576,extracellular region;GO:0044430,cytoskeletal part;GO:0030018,Z disc;…	GO:0046983,protein dimerization activity;GO:0008092,cytoskeletal protein binding;GO:0043167,ion binding;GO:0005488,binding;GO:0019905,syntaxin binding;GO:0046872,metal ion binding;GO:0005509,calcium ion binding;GO:0005515,protein binding;GO:0043169,cation binding;GO:0047485,protein N-terminus binding;GO:0005200,structural constituent of cytoskeleton;GO:0000149,SNARE binding;GO:0032403,protein com…	ko04530,Tight junction
10	sp|P07900|HS90A_HUMAN	Heat shock protein HSP 90-alpha OS=Homo sapiens OX=9606 GN=HSP90AA1 PE=1 SV=5		down	0.73954	0.000240803	immune system process;establishment of localization;metabolic process;response to stimulus;signaling;locomotion;regulation of biological process;positive regulation of biological process;cellular process;developmental process;cellular component organization or biogenesis;localization;multicellular organismal process;biological regulation	organelle part;extracellular region;extracellular region part;cell part;membrane-enclosed lumen;cell;organelle	binding;enzyme regulator activity;catalytic activity	Posttranslational modification, protein turnover, chaperones ;	Pathways in cancer;Antigen processing and presentation;NOD-like receptor signaling pathway;Progesterone-mediated oocyte maturation;Protein processing in endoplasmic reticulum;Prostate cancer	GO:0065003,macromolecular complex assembly;GO:0009889,regulation of biosynthetic process;GO:0030154,cell differentiation;GO:0009607,response to biotic stimulus;GO:0033036,macromolecule localization;GO:0031325,positive regulation of cellular metabolic process;GO:0051234,establishment of localization;GO:0043170,macromolecule metabolic process;GO:0019538,protein metabolic process;GO:0051325,interpha…	GO:0044459,plasma membrane part;GO:0043209,myelin sheath;GO:0031256,leading edge membrane;GO:0044422,organelle part;GO:0043227,membrane-bounded organelle;GO:0005773,vacuole;GO:0031410,cytoplasmic vesicle;GO:0042995,cell projection;GO:0005886,plasma membrane;GO:0043230,extracellular organelle;GO:0005634,nucleus;GO:0016020,membrane;GO:0044464,cell part;GO:0031253,cell projection membrane;GO:0042470…	GO:0016887,ATPase activity;GO:0042802,identical protein binding;GO:0001882,nucleoside binding;GO:0005524,ATP binding;GO:0016818,hydrolase activity, acting on acid anhydrides, in phosphorus-containing anhydrides;GO:0017111,nucleoside-triphosphatase activity;GO:0042826,histone deacetylase binding;GO:0030234,enzyme regulator activity;GO:0017076,purine nucleotide binding;GO:0016462,pyrophosphatase ac…	ko04621,NOD-like receptor signaling pathway;ko04141,Protein processing in endoplasmic reticulum;ko05215,Prostate cancer;ko05200,Pathways in cancer;ko04914,Progesterone-mediated oocyte maturation;ko04612,Antigen processing and presentation
11	sp|P31327|CPSM_HUMAN	Carbamoyl-phosphate synthase [ammonia], mitochondrial OS=Homo sapiens OX=9606 GN=CPS1 PE=1 SV=2		down	0.565095	1.61558e-06	metabolic process;response to stimulus;regulation of biological process;cellular process;developmental process;positive regulation of biological process;multi-organism process;multicellular organismal process;biological regulation	cell;organelle;macromolecular complex;organelle part;cell part;membrane-enclosed lumen	binding;catalytic activity	Amino acid transport and metabolism ; Nucleotide transport and metabolism ;	Arginine and proline metabolism;Metabolic pathways;Alanine, aspartate and glutamate metabolism;Nitrogen metabolism	GO:0000052,citrulline metabolic process;GO:0016053,organic acid biosynthetic process;GO:0000050,urea cycle;GO:0065008,regulation of biological quality;GO:0006575,cellular amino acid derivative metabolic process;GO:0050789,regulation of biological process;GO:0006520,cellular amino acid metabolic process;GO:0044248,cellular catabolic process;GO:0043285,biopolymer catabolic process;GO:0009084,glutam…	GO:0031090,organelle membrane;GO:0005739,mitochondrion;GO:0044428,nuclear part;GO:0043228,non-membrane-bounded organelle;GO:0031981,nuclear lumen;GO:0043234,protein complex;GO:0043231,intracellular membrane-bounded organelle;GO:0032991,macromolecular complex;GO:0044424,intracellular part;GO:0031975,envelope;GO:0005634,nucleus;GO:0043232,intracellular non-membrane-bounded organelle;GO:0031966,mito…	GO:0031406,carboxylic acid binding;GO:0005524,ATP binding;GO:0001882,nucleoside binding;GO:0043169,cation binding;GO:0043176,amine binding;GO:0030554,adenyl nucleotide binding;GO:0032403,protein complex binding;GO:0003824,catalytic activity;GO:0032555,purine ribonucleotide binding;GO:0016741,transferase activity, transferring one-carbon groups;GO:0001883,purine nucleoside binding;GO:0070011,pepti…	ko01100,Metabolic pathways;ko00330,Arginine and proline metabolism;ko00250,Alanine, aspartate and glutamate metabolism;ko00910,Nitrogen metabolism
13	sp|P78527|PRKDC_HUMAN	DNA-dependent protein kinase catalytic subunit OS=Homo sapiens OX=9606 GN=PRKDC PE=1 SV=3		down	0.734823	8.95125e-06	cell proliferation;regulation of biological process;locomotion;developmental process;biological regulation;localization;rhythmic process;cellular component organization or biogenesis;death;growth;negative regulation of biological process;metabolic process;immune system process;signaling;reproduction;response to stimulus;cellular process;positive regulation of biological process;reproductive proce…	cell part;membrane-enclosed lumen;organelle part;macromolecular complex;organelle;cell	catalytic activity;binding	Signal transduction mechanisms ; Cell cycle control, cell division, chromosome partitioning ; Chromatin structure and dynamics ; Replication, recombination and repair ; Intracellular trafficking, secretion, and vesicular transport ;	Non-homologous end-joining;Cell cycle	GO:0006259,DNA metabolic process;GO:0006974,response to DNA damage stimulus;GO:0051094,positive regulation of developmental process;GO:0019220,regulation of phosphate metabolic process;GO:0060249,anatomical structure homeostasis;GO:0043687,post-translational protein modification;GO:0001775,cell activation;GO:0051239,regulation of multicellular organismal process;GO:0043069,negative regulation of …	GO:0044422,organelle part;GO:0070419,nonhomologous end joining complex;GO:0043227,membrane-bounded organelle;GO:0043232,intracellular non-membrane-bounded organelle;GO:0000784,nuclear chromosome, telomeric region;GO:0044464,cell part;GO:0016020,membrane;GO:0005634,nucleus;GO:0032991,macromolecular complex;GO:0044424,intracellular part;GO:0043231,intracellular membrane-bounded organelle;GO:0043234…	GO:0016772,transferase activity, transferring phosphorus-containing groups;GO:0017076,purine nucleotide binding;GO:0016301,kinase activity;GO:0030554,adenyl nucleotide binding;GO:0001883,purine nucleoside binding;GO:0003824,catalytic activity;GO:0032555,purine ribonucleotide binding;GO:0043566,structure-specific DNA binding;GO:0004672,protein kinase activity;GO:0003690,double-stranded DNA binding…	ko03450,Non-homologous end-joining;ko04110,Cell cycle
15	sp|P46940|IQGA1_HUMAN	Ras GTPase-activating-like protein IQGAP1 OS=Homo sapiens OX=9606 GN=IQGAP1 PE=1 SV=1		down	0.809166	0.00159987	multicellular organismal process;localization;biological regulation;cellular process;developmental process;signaling;regulation of biological process;response to stimulus;negative regulation of biological process;metabolic process;establishment of localization	cell;organelle;extracellular region;organelle part;macromolecular complex;extracellular region part;cell part	enzyme regulator activity;binding	Cell cycle control, cell division, chromosome partitioning ; Signal transduction mechanisms ;	Regulation of actin cytoskeleton;Adherens junction	GO:0044093,positive regulation of molecular function;GO:0001817,regulation of cytokine production;GO:0009892,negative regulation of metabolic process;GO:0015980,energy derivation by oxidation of organic compounds;GO:0019222,regulation of metabolic process;GO:0046883,regulation of hormone secretion;GO:0031323,regulation of cellular metabolic process;GO:0007165,signal transduction;GO:0010646,regula…	GO:0043230,extracellular organelle;GO:0016328,lateral plasma membrane;GO:0043232,intracellular non-membrane-bounded organelle;GO:0016020,membrane;GO:0044464,cell part;GO:0005884,actin filament;GO:0044459,plasma membrane part;GO:0044422,organelle part;GO:0005912,adherens junction;GO:0043227,membrane-bounded organelle;GO:0005886,plasma membrane;GO:0042995,cell projection;GO:0016323,basolateral plas…	GO:0030295,protein kinase activator activity;GO:0019901,protein kinase binding;GO:0017048,Rho GTPase binding;GO:0035091,phosphoinositide binding;GO:0005509,calcium ion binding;GO:0060589,nucleoside-triphosphatase regulator activity;GO:0008289,lipid binding;GO:0005096,GTPase activator activity;GO:0019899,enzyme binding;GO:0005488,binding;GO:0043167,ion binding;GO:0019207,kinase regulator activity;…	ko04520,Adherens junction;ko04810,Regulation of actin cytoskeleton
16	sp|P42704|LPPRC_HUMAN	Leucine-rich PPR motif-containing protein, mitochondrial OS=Homo sapiens OX=9606 GN=LRPPRC PE=1 SV=3		down	0.757702	0.000354528	biological regulation;localization;cellular component organization or biogenesis;cellular process;regulation of biological process;metabolic process;negative regulation of biological process;establishment of localization	organelle;cell;membrane-enclosed lumen;cell part;macromolecular complex;organelle part	binding			GO:0031329,regulation of cellular catabolic process;GO:0051028,mRNA transport;GO:0010608,posttranscriptional regulation of gene expression;GO:0019219,regulation of nucleobase, nucleoside, nucleotide and nucleic acid metabolic process;GO:0007018,microtubule-based movement;GO:0050658,RNA transport;GO:0050794,regulation of cellular process;GO:0009987,cellular process;GO:0032268,regulation of cellula…	GO:0043233,organelle lumen;GO:0042175,nuclear envelope-endoplasmic reticulum network;GO:0005737,cytoplasm;GO:0044429,mitochondrial part;GO:0070013,intracellular organelle lumen;GO:0005694,chromosome;GO:0019866,organelle inner membrane;GO:0005654,nucleoplasm;GO:0015630,microtubule cytoskeleton;GO:0009295,nucleoid;GO:0044444,cytoplasmic part;GO:0044430,cytoskeletal part;GO:0031980,mitochondrial lum…	GO:0005515,protein binding;GO:0031625,ubiquitin protein ligase binding;GO:0051015,actin filament binding;GO:0003779,actin binding;GO:0043566,structure-specific DNA binding;GO:0003677,DNA binding;GO:0003676,nucleic acid binding;GO:0008017,microtubule binding;GO:0015631,tubulin binding;GO:0005488,binding;GO:0003697,single-stranded DNA binding;GO:0008092,cytoskeletal protein binding;GO:0019899,enzym…
19	sp|P04406|G3P_HUMAN	Glyceraldehyde-3-phosphate dehydrogenase OS=Homo sapiens OX=9606 GN=GAPDH PE=1 SV=3		down	0.615605	0.0172705	response to stimulus;regulation of biological process;immune system process;death;metabolic process;negative regulation of biological process;cellular component organization or biogenesis;biological regulation;cellular process	extracellular region part;organelle part;macromolecular complex;extracellular region;cell part;cell;organelle	catalytic activity;binding	Carbohydrate transport and metabolism ;	Glycolysis / Gluconeogenesis;Metabolic pathways;Microbial metabolism in diverse environments;Alzheimer's disease	GO:0044238,primary metabolic process;GO:0006915,apoptosis;GO:0017148,negative regulation of translation;GO:0044237,cellular metabolic process;GO:0009890,negative regulation of biosynthetic process;GO:0006066,alcohol metabolic process;GO:0046364,monosaccharide biosynthetic process;GO:0043170,macromolecule metabolic process;GO:0006094,gluconeogenesis;GO:0010558,negative regulation of macromolecule …	GO:0005829,cytosol;GO:0031988,membrane-bounded vesicle;GO:0065010,extracellular membrane-bounded organelle;GO:0005737,cytoplasm;GO:0015630,microtubule cytoskeleton;GO:0044444,cytoplasmic part;GO:0005811,lipid particle;GO:0005622,intracellular;GO:0043229,intracellular organelle;GO:0005576,extracellular region;GO:0031982,vesicle;GO:0005856,cytoskeleton;GO:0048471,perinuclear region of cytoplasm;GO:…	GO:0005515,protein binding;GO:0051287,NAD or NADH binding;GO:0050661,NADP or NADPH binding;GO:0000166,nucleotide binding;GO:0003824,catalytic activity;GO:0016491,oxidoreductase activity;GO:0042802,identical protein binding;GO:0050662,coenzyme binding;GO:0016903,oxidoreductase activity, acting on the aldehyde or oxo group of donors;GO:0008017,microtubule binding;GO:0048037,cofactor binding;GO:0005…	ko01120,Microbial metabolism in diverse environments;ko05010,Alzheimer's disease;ko00010,Glycolysis / Gluconeogenesis;ko01100,Metabolic pathways
20	sp|P02545|LMNA_HUMAN	Prelamin-A/C OS=Homo sapiens OX=9606 GN=LMNA PE=1 SV=1		down	0.774792	7.48314e-06	cellular process;developmental process;positive regulation of biological process;cellular component organization or biogenesis;biological regulation;multicellular organismal process;localization;death;metabolic process;response to stimulus;regulation of biological process;locomotion	organelle;cell;membrane-enclosed lumen;cell part;organelle part;macromolecular complex	binding;structural molecule activity		Hypertrophic cardiomyopathy (HCM);Arrhythmogenic right ventricular cardiomyopathy (ARVC);Dilated cardiomyopathy	GO:0051179,localization;GO:0050789,regulation of biological process;GO:0000278,mitotic cell cycle;GO:0050794,regulation of cellular process;GO:0048869,cellular developmental process;GO:0009987,cellular process;GO:0033365,protein localization in organelle;GO:0022403,cell cycle phase;GO:0007010,cytoskeleton organization;GO:0000226,microtubule cytoskeleton organization;GO:0016044,membrane organizati…	GO:0044430,cytoskeletal part;GO:0044444,cytoplasmic part;GO:0005654,nucleoplasm;GO:0070013,intracellular organelle lumen;GO:0005829,cytosol;GO:0019866,organelle inner membrane;GO:0005737,cytoplasm;GO:0043233,organelle lumen;GO:0005882,intermediate filament;GO:0048471,perinuclear region of cytoplasm;GO:0045111,intermediate filament cytoskeleton;GO:0044446,intracellular organelle part;GO:0043226,or…	GO:0005198,structural molecule activity;GO:0005515,protein binding;GO:0005488,binding	ko05410,Hypertrophic cardiomyopathy (HCM);ko05412,Arrhythmogenic right ventricular cardiomyopathy (ARVC);ko05414,Dilated cardiomyopathy
21	sp|O43707|ACTN4_HUMAN	Alpha-actinin-4 OS=Homo sapiens OX=9606 GN=ACTN4 PE=1 SV=2		down	0.729343	0.000384552	cellular component organization or biogenesis;multicellular organismal process;biological regulation;localization;cellular process;positive regulation of biological process;response to stimulus;regulation of biological process;signaling;locomotion;establishment of localization;death;negative regulation of biological process	cell;macromolecular complex;organelle;cell part;membrane-enclosed lumen;organelle part;extracellular region;extracellular region part	protein binding transcription factor activity;binding	Signal transduction mechanisms ; Cytoskeleton ; Cell cycle control, cell division, chromosome partitioning ; General function prediction only ;Cytoskeleton ;	Amoebiasis;Systemic lupus erythematosus;Adherens junction;Regulation of actin cytoskeleton;Arrhythmogenic right ventricular cardiomyopathy (ARVC);Tight junction;Leukocyte transendothelial migration;Focal adhesion	GO:0043067,regulation of programmed cell death;GO:0001666,response to hypoxia;GO:0050794,regulation of cellular process;GO:0042060,wound healing;GO:0050789,regulation of biological process;GO:0015031,protein transport;GO:0030335,positive regulation of cell migration;GO:0007010,cytoskeleton organization;GO:0032409,regulation of transporter activity;GO:0044093,positive regulation of molecular funct…	GO:0070161,anchoring junction;GO:0044446,intracellular organelle part;GO:0016023,cytoplasmic membrane-bounded vesicle;GO:0043229,intracellular organelle;GO:0005622,intracellular;GO:0044433,cytoplasmic vesicle part;GO:0032432,actin filament bundle;GO:0044430,cytoskeletal part;GO:0005925,focal adhesion;GO:0030055,cell-substrate junction;GO:0030018,Z disc;GO:0043233,organelle lumen;GO:0005737,cytopl…	GO:0003712,transcription cofactor activity;GO:0003676,nucleic acid binding;GO:0001882,nucleoside binding;GO:0043169,cation binding;GO:0047485,protein N-terminus binding;GO:0005102,receptor binding;GO:0042802,identical protein binding;GO:0030528,transcription regulator activity;GO:0030374,ligand-dependent nuclear receptor transcription coactivator activity;GO:0035257,nuclear hormone receptor bindi…	ko04510,Focal adhesion;ko04670,Leukocyte transendothelial migration;ko05322,Systemic lupus erythematosus;ko05412,Arrhythmogenic right ventricular cardiomyopathy (ARVC);ko04810,Regulation of actin cytoskeleton;ko04530,Tight junction;ko05146,Amoebiasis;ko04520,Adherens junction
24	sp|P05787|K2C8_HUMAN	Keratin, type II cytoskeletal 8 OS=Homo sapiens OX=9606 GN=KRT8 PE=1 SV=7		down	0.542341	0.000857466	multicellular organismal process;biological regulation;cellular component organization or biogenesis;multi-organism process;cellular process;developmental process;viral reproduction;regulation of biological process;signaling;response to stimulus	cell part;membrane-enclosed lumen;extracellular region;extracellular region part;organelle part;organelle;macromolecular complex;cell	binding;structural molecule activity			GO:0030239,myofibril assembly;GO:0030029,actin filament-based process;GO:0048869,cellular developmental process;GO:0009987,cellular process;GO:0050794,regulation of cellular process;GO:0043009,chordate embryonic development;GO:0050789,regulation of biological process;GO:0010927,cellular component assembly involved in morphogenesis;GO:0009653,anatomical structure morphogenesis;GO:0042221,response …	GO:0005882,intermediate filament;GO:0031988,membrane-bounded vesicle;GO:0065010,extracellular membrane-bounded organelle;GO:0043233,organelle lumen;GO:0016363,nuclear matrix;GO:0005737,cytoplasm;GO:0043292,contractile fiber;GO:0070013,intracellular organelle lumen;GO:0005654,nucleoplasm;GO:0044444,cytoplasmic part;GO:0043034,costamere;GO:0030018,Z disc;GO:0044430,cytoskeletal part;GO:0031982,vesi…	GO:0005488,binding;GO:0032403,protein complex binding;GO:0005198,structural molecule activity;GO:0005515,protein binding
28	sp|P06733|ENOA_HUMAN	Alpha-enolase OS=Homo sapiens OX=9606 GN=ENO1 PE=1 SV=2		down	0.644246	0.00480909	negative regulation of biological process;metabolic process;growth;response to stimulus;regulation of biological process;cellular process;multi-organism process;cellular component organization or biogenesis;biological regulation	organelle;cell;cell part;macromolecular complex;organelle part;extracellular region;extracellular region part	nucleic acid binding transcription factor activity;catalytic activity;binding;protein binding transcription factor activity	Carbohydrate transport and metabolism ;	Glycolysis / Gluconeogenesis;Metabolic pathways;Microbial metabolism in diverse environments;RNA degradation	GO:0050794,regulation of cellular process;GO:0009987,cellular process;GO:0050789,regulation of biological process;GO:0019318,hexose metabolic process;GO:0045449,regulation of transcription;GO:0051252,regulation of RNA metabolic process;GO:0032787,monocarboxylic acid metabolic process;GO:0008152,metabolic process;GO:0019219,regulation of nucleobase, nucleoside, nucleotide and nucleic acid metaboli…	GO:0005615,extracellular space;GO:0044449,contractile fiber part;GO:0031430,M band;GO:0044464,cell part;GO:0016020,membrane;GO:0005634,nucleus;GO:0044444,cytoplasmic part;GO:0043230,extracellular organelle;GO:0043292,contractile fiber;GO:0031672,A band;GO:0005829,cytosol;GO:0005737,cytoplasm;GO:0005886,plasma membrane;GO:0044445,cytosolic part;GO:0065010,extracellular membrane-bounded organelle;G…	GO:0016829,lyase activity;GO:0005515,protein binding;GO:0016835,carbon-oxygen lyase activity;GO:0008134,transcription factor binding;GO:0046872,metal ion binding;GO:0003677,DNA binding;GO:0016564,transcription repressor activity;GO:0019899,enzyme binding;GO:0005488,binding;GO:0043167,ion binding;GO:0016836,hydro-lyase activity;GO:0003824,catalytic activity;GO:0051020,GTPase binding;GO:0003700,tra…	ko00010,Glycolysis / Gluconeogenesis;ko01120,Microbial metabolism in diverse environments;ko03018,RNA degradation;ko01100,Metabolic pathways
29	sp|P08670|VIME_HUMAN	Vimentin OS=Homo sapiens OX=9606 GN=VIM PE=1 SV=4		down	0.652795	0.0196571	response to stimulus;regulation of biological process;signaling;death;negative regulation of biological process;metabolic process;cellular component organization or biogenesis;biological regulation;multicellular organismal process;developmental process;cellular process;positive regulation of biological process;viral reproduction	organelle;cell;cell part;organelle part;extracellular region part;macromolecular complex;extracellular region	structural molecule activity;binding			GO:0048731,system development;GO:0051234,establishment of localization;GO:0010468,regulation of gene expression;GO:0012501,programmed cell death;GO:0048513,organ development;GO:0051128,regulation of cellular component organization;GO:0043010,camera-type eye development;GO:0009792,embryonic development ending in birth or egg hatching;GO:0006915,apoptosis;GO:0007275,multicellular organismal develop…	GO:0043228,non-membrane-bounded organelle;GO:0016323,basolateral plasma membrane;GO:0070062,extracellular vesicular exosome;GO:0044421,extracellular region part;GO:0031252,cell leading edge;GO:0042579,microbody;GO:0005924,cell-substrate adherens junction;GO:0043231,intracellular membrane-bounded organelle;GO:0044424,intracellular part;GO:0043230,extracellular organelle;GO:0043232,intracellular no…	GO:0042802,identical protein binding;GO:0005200,structural constituent of cytoskeleton;GO:0005488,binding;GO:0003676,nucleic acid binding;GO:0003723,RNA binding;GO:0005515,protein binding;GO:0008022,protein C-terminus binding;GO:0005198,structural molecule activity;GO:0001948,glycoprotein binding;GO:0003725,double-stranded RNA binding
31	sp|Q14980|NUMA1_HUMAN	Nuclear mitotic apparatus protein 1 OS=Homo sapiens OX=9606 GN=NUMA1 PE=1 SV=2		down	0.648947	0.000604545	localization;multicellular organismal process;cellular component organization or biogenesis;developmental process;cellular process;establishment of localization	extracellular region part;organelle part;extracellular region;membrane-enclosed lumen;cell part;cell;organelle	binding;structural molecule activity			GO:0048285,organelle fission;GO:0000279,M phase;GO:0048513,organ development;GO:0051234,establishment of localization;GO:0022402,cell cycle process;GO:0048731,system development;GO:0048856,anatomical structure development;GO:0051656,establishment of organelle localization;GO:0051649,establishment of localization in cell;GO:0035295,tube development;GO:0051325,interphase;GO:0009887,organ morphogene…	GO:0044430,cytoskeletal part;GO:0005654,nucleoplasm;GO:0015630,microtubule cytoskeleton;GO:0044444,cytoplasmic part;GO:0005829,cytosol;GO:0070013,intracellular organelle lumen;GO:0005694,chromosome;GO:0065010,extracellular membrane-bounded organelle;GO:0045177,apical part of cell;GO:0043233,organelle lumen;GO:0016363,nuclear matrix;GO:0005737,cytoplasm;GO:0031988,membrane-bounded vesicle;GO:00056…	GO:0005198,structural molecule activity;GO:0005515,protein binding;GO:0008092,cytoskeletal protein binding;GO:0005488,binding;GO:0015631,tubulin binding;GO:0008017,microtubule binding
37	sp|P04075|ALDOA_HUMAN	Fructose-bisphosphate aldolase A OS=Homo sapiens OX=9606 GN=ALDOA PE=1 SV=2		down	0.735871	0.0102835	metabolic process;establishment of localization;regulation of biological process;response to stimulus;cellular process;developmental process;biological regulation;localization;multicellular organismal process;cellular component organization or biogenesis	organelle;cell;cell part;membrane-enclosed lumen;extracellular region part;organelle part;extracellular region	catalytic activity;binding	Carbohydrate transport and metabolism ;	Pentose phosphate pathway;Metabolic pathways;Glycolysis / Gluconeogenesis;Fructose and mannose metabolism;Microbial metabolism in diverse environments	GO:0009163,nucleoside biosynthetic process;GO:0009259,ribonucleotide metabolic process;GO:0006461,protein complex assembly;GO:0007015,actin filament organization;GO:0051259,protein oligomerization;GO:0009605,response to external stimulus;GO:0022604,regulation of cell morphogenesis;GO:0007596,blood coagulation;GO:0032501,multicellular organismal process;GO:0046165,alcohol biosynthetic process;GO:0…	GO:0031983,vesicle lumen;GO:0031093,platelet alpha granule lumen;GO:0044446,intracellular organelle part;GO:0005623,cell;GO:0060205,cytoplasmic membrane-bounded vesicle lumen;GO:0043226,organelle;GO:0031974,membrane-enclosed lumen;GO:0043229,intracellular organelle;GO:0005622,intracellular;GO:0016023,cytoplasmic membrane-bounded vesicle;GO:0030016,myofibril;GO:0044433,cytoplasmic vesicle part;GO:…	GO:0003824,catalytic activity;GO:0005515,protein binding;GO:0003779,actin binding;GO:0016829,lyase activity;GO:0070061,fructose binding;GO:0030246,carbohydrate binding;GO:0008092,cytoskeletal protein binding;GO:0005488,binding;GO:0015631,tubulin binding;GO:0016830,carbon-carbon lyase activity;GO:0042802,identical protein binding;GO:0005529,sugar binding;GO:0048029,monosaccharide binding	ko01100,Metabolic pathways;ko00051,Fructose and mannose metabolism;ko00030,Pentose phosphate pathway;ko01120,Microbial metabolism in diverse environments;ko00010,Glycolysis / Gluconeogenesis
42	sp|P07355|ANXA2_HUMAN	Annexin A2 OS=Homo sapiens OX=9606 GN=ANXA2 PE=1 SV=2		down	0.790555	8.31673e-06	establishment of localization;cell proliferation;negative regulation of biological process;metabolic process;response to stimulus;regulation of biological process;signaling;developmental process;cellular process;positive regulation of biological process;cellular component organization or biogenesis;biological regulation;multicellular organismal process;localization	organelle;cell;cell part;organelle part;extracellular region part;extracellular region	receptor regulator activity;enzyme regulator activity;binding;transporter activity			GO:0050794,regulation of cellular process;GO:0032268,regulation of cellular protein metabolic process;GO:0001932,regulation of protein amino acid phosphorylation;GO:0032269,negative regulation of cellular protein metabolic process;GO:0009653,anatomical structure morphogenesis;GO:0050789,regulation of biological process;GO:0030193,regulation of blood coagulation;GO:0031329,regulation of cellular c…	GO:0043230,extracellular organelle;GO:0005604,basement membrane;GO:0005634,nucleus;GO:0016020,membrane;GO:0044464,cell part;GO:0042470,melanosome;GO:0005615,extracellular space;GO:0005765,lysosomal membrane;GO:0043227,membrane-bounded organelle;GO:0005773,vacuole;GO:0031410,cytoplasmic vesicle;GO:0042995,cell projection;GO:0005886,plasma membrane;GO:0005578,proteinaceous extracellular matrix;GO:0…	GO:0060589,nucleoside-triphosphatase regulator activity;GO:0001948,glycoprotein binding;GO:0035091,phosphoinositide binding;GO:0005509,calcium ion binding;GO:0046873,metal ion transmembrane transporter activity;GO:0005488,binding;GO:0043167,ion binding;GO:0019899,enzyme binding;GO:0008289,lipid binding;GO:0030545,receptor regulator activity;GO:0004857,enzyme inhibitor activity;GO:0005544,calcium-…
44	sp|Q9NR30|DDX21_HUMAN	Nucleolar RNA helicase 2 OS=Homo sapiens OX=9606 GN=DDX21 PE=1 SV=5		up	1.36429	0.0339435	positive regulation of biological process;developmental process;cellular process;multi-organism process;cellular component organization or biogenesis;biological regulation;multicellular organismal process;metabolic process;response to stimulus;regulation of biological process	cell part;membrane-enclosed lumen;organelle part;organelle;cell	catalytic activity;binding	Replication, recombination and repair ; Transcription ; Translation, ribosomal structure and biogenesis ;		GO:0006350,transcription;GO:0032502,developmental process;GO:0010501,RNA secondary structure unwinding;GO:0009893,positive regulation of metabolic process;GO:0010604,positive regulation of macromolecule metabolic process;GO:0009058,biosynthetic process;GO:0019222,regulation of metabolic process;GO:0010628,positive regulation of gene expression;GO:0022613,ribonucleoprotein complex biogenesis;GO:00…	GO:0005654,nucleoplasm;GO:0005634,nucleus;GO:0016020,membrane;GO:0044464,cell part;GO:0043232,intracellular non-membrane-bounded organelle;GO:0044422,organelle part;GO:0070013,intracellular organelle lumen;GO:0043227,membrane-bounded organelle;GO:0043233,organelle lumen;GO:0005730,nucleolus;GO:0044428,nuclear part;GO:0005623,cell;GO:0043226,organelle;GO:0043228,non-membrane-bounded organelle;GO:0…	GO:0032553,ribonucleotide binding;GO:0004004,ATP-dependent RNA helicase activity;GO:0019843,rRNA binding;GO:0016817,hydrolase activity, acting on acid anhydrides;GO:0070035,purine NTP-dependent helicase activity;GO:0032559,adenyl ribonucleotide binding;GO:0004386,helicase activity;GO:0005488,binding;GO:0003724,RNA helicase activity;GO:0005515,protein binding;GO:0000166,nucleotide binding;GO:00167…
45	sp|P04264|K2C1_HUMAN	Keratin, type II cytoskeletal 1 OS=Homo sapiens OX=9606 GN=KRT1 PE=1 SV=6		up	1.33757	0	immune system process;metabolic process;negative regulation of biological process;response to stimulus;regulation of biological process;developmental process;positive regulation of biological process;multicellular organismal process;biological regulation	cell part;macromolecular complex;organelle part;extracellular region part;extracellular region;organelle;cell	molecular transducer activity;binding;structural molecule activity	Cytoskeleton ;		GO:0060249,anatomical structure homeostasis;GO:0019538,protein metabolic process;GO:0010467,gene expression;GO:0051239,regulation of multicellular organismal process;GO:0030195,negative regulation of blood coagulation;GO:0048583,regulation of response to stimulus;GO:0002376,immune system process;GO:0043170,macromolecule metabolic process;GO:0009611,response to wounding;GO:0050776,regulation of im…	GO:0005622,intracellular;GO:0043229,intracellular organelle;GO:0044424,intracellular part;GO:0043231,intracellular membrane-bounded organelle;GO:0005576,extracellular region;GO:0044421,extracellular region part;GO:0005856,cytoskeleton;GO:0031982,vesicle;GO:0070062,extracellular vesicular exosome;GO:0031012,extracellular matrix;GO:0045095,keratin filament;GO:0045111,intermediate filament cytoskele…	GO:0060089,molecular transducer activity;GO:0004872,receptor activity;GO:0005515,protein binding;GO:0005198,structural molecule activity;GO:0030246,carbohydrate binding;GO:0005488,binding;GO:0004871,signal transducer activity
46	sp|P11021|BIP_HUMAN	Endoplasmic reticulum chaperone BiP OS=Homo sapiens OX=9606 GN=HSPA5 PE=1 SV=2		down	0.724125	0.000229854	signaling;locomotion;regulation of biological process;response to stimulus;metabolic process;negative regulation of biological process;death;establishment of localization;multicellular organismal process;biological regulation;localization;positive regulation of biological process;cellular process;developmental process	organelle part;extracellular region part;extracellular region;membrane-enclosed lumen;cell part;organelle;macromolecular complex;cell	enzyme regulator activity;binding;catalytic activity	Posttranslational modification, protein turnover, chaperones ;	Protein export;Prion diseases;Antigen processing and presentation;Protein processing in endoplasmic reticulum	GO:0032270,positive regulation of cellular protein metabolic process;GO:0021536,diencephalon development;GO:0021680,cerebellar Purkinje cell layer development;GO:0051789,response to protein stimulus;GO:0007275,multicellular organismal development;GO:0051272,positive regulation of cell motion;GO:0048513,organ development;GO:0019538,protein metabolic process;GO:0032879,regulation of localization;GO…	GO:0030176,integral to endoplasmic reticulum membrane;GO:0012505,endomembrane system;GO:0044459,plasma membrane part;GO:0043209,myelin sheath;GO:0044422,organelle part;GO:0031301,integral to organelle membrane;GO:0005912,adherens junction;GO:0043227,membrane-bounded organelle;GO:0005886,plasma membrane;GO:0031224,intrinsic to membrane;GO:0031410,cytoplasmic vesicle;GO:0005634,nucleus;GO:0043230,e…	GO:0030234,enzyme regulator activity;GO:0031625,ubiquitin protein ligase binding;GO:0016462,pyrophosphatase activity;GO:0043021,ribonucleoprotein binding;GO:0032555,purine ribonucleotide binding;GO:0004857,enzyme inhibitor activity;GO:0001883,purine nucleoside binding;GO:0043169,cation binding;GO:0005524,ATP binding;GO:0016818,hydrolase activity, acting on acid anhydrides, in phosphorus-containin…	ko05020,Prion diseases;ko04612,Antigen processing and presentation;ko03060,Protein export;ko04141,Protein processing in endoplasmic reticulum
47	sp|P02786|TFR1_HUMAN	Transferrin receptor protein 1 OS=Homo sapiens OX=9606 GN=TFRC PE=1 SV=2		down	0.736883	0.000451227	viral reproduction;positive regulation of biological process;cellular process;reproductive process;multicellular organismal process;multi-organism process;growth;establishment of localization;immune system process;response to stimulus;reproduction;developmental process;biological regulation;localization;cellular component organization or biogenesis;cell proliferation;locomotion;regulation of biol…	organelle;cell;cell part;extracellular region;organelle part;extracellular region part	binding;molecular transducer activity;transporter activity		Hematopoietic cell lineage;Endocytosis;Phagosome	GO:0006950,response to stress;GO:0006952,defense response;GO:0030316,osteoclast differentiation;GO:0044419,interspecies interaction between organisms;GO:0007568,aging;GO:0030003,cellular cation homeostasis;GO:0051239,regulation of multicellular organismal process;GO:0010035,response to inorganic substance;GO:0032846,positive regulation of homeostatic process;GO:0006953,acute-phase response;GO:003…	GO:0044425,membrane part;GO:0048471,perinuclear region of cytoplasm;GO:0055038,recycling endosome membrane;GO:0005623,cell;GO:0043226,organelle;GO:0044446,intracellular organelle part;GO:0010008,endosome membrane;GO:0016023,cytoplasmic membrane-bounded vesicle;GO:0005905,coated pit;GO:0005622,intracellular;GO:0043229,intracellular organelle;GO:0005576,extracellular region;GO:0031982,vesicle;GO:00…	GO:0022892,substrate-specific transporter activity;GO:0004872,receptor activity;GO:0031072,heat shock protein binding;GO:0042802,identical protein binding;GO:0003676,nucleic acid binding;GO:0008324,cation transmembrane transporter activity;GO:0004871,signal transducer activity;GO:0003723,RNA binding;GO:0022891,substrate-specific transmembrane transporter activity;GO:0003725,double-stranded RNA bi…	ko04145,Phagosome;ko04640,Hematopoietic cell lineage;ko04144,Endocytosis
50	sp|Q08211|DHX9_HUMAN	ATP-dependent RNA helicase A OS=Homo sapiens OX=9606 GN=DHX9 PE=1 SV=4		down	0.733686	0.00191487	positive regulation of biological process;cellular process;developmental process;rhythmic process;biological regulation;multicellular organismal process;immune system process;metabolic process;response to stimulus;regulation of biological process	cell part;membrane-enclosed lumen;macromolecular complex;organelle part;organelle;cell	catalytic activity;binding	Replication, recombination and repair ;		GO:0002376,immune system process;GO:0043170,macromolecule metabolic process;GO:0048731,system development;GO:0006259,DNA metabolic process;GO:0051239,regulation of multicellular organismal process;GO:0010467,gene expression;GO:0044238,primary metabolic process;GO:0007275,multicellular organismal development;GO:0009266,response to temperature stimulus;GO:0000377,RNA splicing, via transesterificati…	GO:0005856,cytoskeleton;GO:0005813,centrosome;GO:0043231,intracellular membrane-bounded organelle;GO:0031974,membrane-enclosed lumen;GO:0044424,intracellular part;GO:0005622,intracellular;GO:0043229,intracellular organelle;GO:0005623,cell;GO:0043228,non-membrane-bounded organelle;GO:0044428,nuclear part;GO:0043226,organelle;GO:0044446,intracellular organelle part;GO:0031981,nuclear lumen;GO:00432…	GO:0003678,DNA helicase activity;GO:0016887,ATPase activity;GO:0008186,RNA-dependent ATPase activity;GO:0001882,nucleoside binding;GO:0005524,ATP binding;GO:0003676,nucleic acid binding;GO:0016818,hydrolase activity, acting on acid anhydrides, in phosphorus-containing anhydrides;GO:0017111,nucleoside-triphosphatase activity;GO:0042623,ATPase activity, coupled;GO:0017076,purine nucleotide binding;…
52	sp|P38646|GRP75_HUMAN	Stress-70 protein, mitochondrial OS=Homo sapiens OX=9606 GN=HSPA9 PE=1 SV=2		down	0.803141	0.00161488	cellular component organization or biogenesis;localization;biological regulation;cellular process;response to stimulus;regulation of biological process;establishment of localization;death;metabolic process;negative regulation of biological process	membrane-enclosed lumen;cell part;organelle part;extracellular region part;extracellular region;organelle;cell	binding	Posttranslational modification, protein turnover, chaperones ;	RNA degradation	GO:0070727,cellular macromolecule localization;GO:0065007,biological regulation;GO:0006457,protein folding;GO:0048519,negative regulation of biological process;GO:0033036,macromolecule localization;GO:0051169,nuclear transport;GO:0060548,negative regulation of cell death;GO:0017038,protein import;GO:0006611,protein export from nucleus;GO:0006605,protein targeting;GO:0006626,protein targeting to m…	GO:0044422,organelle part;GO:0043209,myelin sheath;GO:0044459,plasma membrane part;GO:0005886,plasma membrane;GO:0043227,membrane-bounded organelle;GO:0005912,adherens junction;GO:0016020,membrane;GO:0044464,cell part;GO:0043232,intracellular non-membrane-bounded organelle;GO:0005634,nucleus;GO:0043230,extracellular organelle;GO:0044424,intracellular part;GO:0043231,intracellular membrane-bounded…	GO:0005524,ATP binding;GO:0001882,nucleoside binding;GO:0031072,heat shock protein binding;GO:0032555,purine ribonucleotide binding;GO:0001883,purine nucleoside binding;GO:0030554,adenyl nucleotide binding;GO:0019838,growth factor binding;GO:0031625,ubiquitin protein ligase binding;GO:0017076,purine nucleotide binding;GO:0019899,enzyme binding;GO:0005488,binding;GO:0017134,fibroblast growth facto…	ko03018,RNA degradation
54	sp|P26038|MOES_HUMAN	Moesin OS=Homo sapiens OX=9606 GN=MSN PE=1 SV=3		down	0.759725	0.000444497	establishment of localization;immune system process;metabolic process;response to stimulus;regulation of biological process;biological adhesion;locomotion;cellular process;developmental process;positive regulation of biological process;cellular component organization or biogenesis;multicellular organismal process;localization;biological regulation	extracellular region part;extracellular region;cell part;cell;organelle	structural molecule activity;binding		Leukocyte transendothelial migration;Regulation of actin cytoskeleton	GO:0009653,anatomical structure morphogenesis;GO:0045198,establishment of epithelial cell apical/basal polarity;GO:0001738,morphogenesis of a polarized epithelium;GO:0048729,tissue morphogenesis;GO:0022610,biological adhesion;GO:0050789,regulation of biological process;GO:0050794,regulation of cellular process;GO:0050793,regulation of developmental process;GO:0048732,gland development;GO:0048869,…	GO:0031988,membrane-bounded vesicle;GO:0065010,extracellular membrane-bounded organelle;GO:0045177,apical part of cell;GO:0005737,cytoplasm;GO:0031528,microvillus membrane;GO:0005925,focal adhesion;GO:0030055,cell-substrate junction;GO:0044444,cytoplasmic part;GO:0005622,intracellular;GO:0043229,intracellular organelle;GO:0005902,microvillus;GO:0005856,cytoskeleton;GO:0005576,extracellular region…	GO:0005102,receptor binding;GO:0005200,structural constituent of cytoskeleton;GO:0005488,binding;GO:0019899,enzyme binding;GO:0050839,cell adhesion molecule binding;GO:0008092,cytoskeletal protein binding;GO:0003676,nucleic acid binding;GO:0019900,kinase binding;GO:0003779,actin binding;GO:0019901,protein kinase binding;GO:0003723,RNA binding;GO:0005198,structural molecule activity;GO:0005515,pro…	ko04670,Leukocyte transendothelial migration;ko04810,Regulation of actin cytoskeleton
56	sp|Q15075|EEA1_HUMAN	Early endosome antigen 1 OS=Homo sapiens OX=9606 GN=EEA1 PE=1 SV=2		down	0.736182	0.0153481	signaling;localization;multicellular organismal process;cellular component organization or biogenesis;cellular process;establishment of localization	cell part;organelle part;extracellular region part;macromolecular complex;extracellular region;organelle;cell	binding		Phagosome;Endocytosis	GO:0045022,early endosome to late endosome transport;GO:0051649,establishment of localization in cell;GO:0016044,membrane organization;GO:0006897,endocytosis;GO:0051179,localization;GO:0009987,cellular process;GO:0048489,synaptic vesicle transport;GO:0016050,vesicle organization;GO:0051234,establishment of localization;GO:0048488,synaptic vesicle endocytosis;GO:0016197,endosome transport;GO:00161…	GO:0043234,protein complex;GO:0031090,organelle membrane;GO:0070062,extracellular vesicular exosome;GO:0044440,endosomal part;GO:0044421,extracellular region part;GO:0043231,intracellular membrane-bounded organelle;GO:0032991,macromolecular complex;GO:0044424,intracellular part;GO:0043230,extracellular organelle;GO:0016020,membrane;GO:0044464,cell part;GO:0043227,membrane-bounded organelle;GO:000…	GO:0043169,cation binding;GO:0008270,zinc ion binding;GO:0042802,identical protein binding;GO:0046872,metal ion binding;GO:0008289,lipid binding;GO:0046983,protein dimerization activity;GO:0043167,ion binding;GO:0005488,binding;GO:0005515,protein binding;GO:0042803,protein homodimerization activity;GO:0005516,calmodulin binding;GO:0046914,transition metal ion binding;GO:0005543,phospholipid bindi…	ko04145,Phagosome;ko04144,Endocytosis
59	sp|P52272|HNRPM_HUMAN	Heterogeneous nuclear ribonucleoprotein M OS=Homo sapiens OX=9606 GN=HNRNPM PE=1 SV=3		down	0.71464	0.00305231	cellular process;metabolic process;response to stimulus;multi-organism process	macromolecular complex;cell;organelle part;extracellular region;extracellular region part;cell part;membrane-enclosed lumen;organelle	binding	General function prediction only ;	Spliceosome	GO:0006397,mRNA processing;GO:0000398,nuclear mRNA splicing, via spliceosome;GO:0044260,cellular macromolecule metabolic process;GO:0008380,RNA splicing;GO:0006396,RNA processing;GO:0016071,mRNA metabolic process;GO:0043283,biopolymer metabolic process;GO:0000375,RNA splicing, via transesterification reactions;GO:0009987,cellular process;GO:0006807,nitrogen compound metabolic process;GO:0043170,m…	GO:0044424,intracellular part;GO:0009986,cell surface;GO:0032991,macromolecular complex;GO:0043231,intracellular membrane-bounded organelle;GO:0030529,ribonucleoprotein complex;GO:0044421,extracellular region part;GO:0070062,extracellular vesicular exosome;GO:0005887,integral to plasma membrane;GO:0031981,nuclear lumen;GO:0044428,nuclear part;GO:0043228,non-membrane-bounded organelle;GO:0044422,o…	GO:0005488,binding;GO:0000166,nucleotide binding;GO:0019904,protein domain specific binding;GO:0048306,calcium-dependent protein binding;GO:0005515,protein binding	ko03040,Spliceosome
60	sp|P46013|KI67_HUMAN	Proliferation marker protein Ki-67 OS=Homo sapiens OX=9606 GN=MKI67 PE=1 SV=2		down	0.791013	1.12655e-05	cellular process;developmental process;metabolic process;cell proliferation;multicellular organismal process;response to stimulus	organelle part;cell part;membrane-enclosed lumen;cell;organelle	binding			GO:0009408,response to heat;GO:0005975,carbohydrate metabolic process;GO:0005976,polysaccharide metabolic process;GO:0051321,meiotic cell cycle;GO:0051327,M phase of meiotic cell cycle;GO:0034605,cellular response to heat;GO:0044260,cellular macromolecule metabolic process;GO:0032501,multicellular organismal process;GO:0009266,response to temperature stimulus;GO:0044238,primary metabolic process;…	GO:0005634,nucleus;GO:0044464,cell part;GO:0016020,membrane;GO:0043232,intracellular non-membrane-bounded organelle;GO:0043227,membrane-bounded organelle;GO:0043233,organelle lumen;GO:0005737,cytoplasm;GO:0005730,nucleolus;GO:0005694,chromosome;GO:0070013,intracellular organelle lumen;GO:0044422,organelle part;GO:0005623,cell;GO:0043226,organelle;GO:0044428,nuclear part;GO:0043228,non-membrane-bo…	GO:0032559,adenyl ribonucleotide binding;GO:0032553,ribonucleotide binding;GO:0005488,binding;GO:0001882,nucleoside binding;GO:0005524,ATP binding;GO:0017076,purine nucleotide binding;GO:0008022,protein C-terminus binding;GO:0005515,protein binding;GO:0030554,adenyl nucleotide binding;GO:0001883,purine nucleoside binding;GO:0000166,nucleotide binding;GO:0032555,purine ribonucleotide binding
62	sp|Q8WUM4|PDC6I_HUMAN	Programmed cell death 6-interacting protein OS=Homo sapiens OX=9606 GN=PDCD6IP PE=1 SV=1		down	0.806629	0.0383797	localization;regulation of biological process;biological regulation;cellular component organization or biogenesis;death;cellular process;establishment of localization	organelle;cell;cell part;extracellular region;organelle part;extracellular region part	binding		Endocytosis	GO:0051649,establishment of localization in cell;GO:0051128,regulation of cellular component organization;GO:0006915,apoptosis;GO:0000910,cytokinesis;GO:0051656,establishment of organelle localization;GO:0022402,cell cycle process;GO:0051234,establishment of localization;GO:0051493,regulation of cytoskeleton organization;GO:0070507,regulation of microtubule cytoskeleton organization;GO:0033043,re…	GO:0031410,cytoplasmic vesicle;GO:0005886,plasma membrane;GO:0005815,microtubule organizing center;GO:0043227,membrane-bounded organelle;GO:0005912,adherens junction;GO:0044422,organelle part;GO:0044459,plasma membrane part;GO:0043209,myelin sheath;GO:0016020,membrane;GO:0044464,cell part;GO:0043232,intracellular non-membrane-bounded organelle;GO:0042470,melanosome;GO:0043230,extracellular organe…	GO:0001664,G-protein-coupled receptor binding;GO:0042803,protein homodimerization activity;GO:0048306,calcium-dependent protein binding;GO:0005515,protein binding;GO:0005488,binding;GO:0046983,protein dimerization activity;GO:0005102,receptor binding;GO:0042802,identical protein binding	ko04144,Endocytosis
63	sp|P29401|TKT_HUMAN	Transketolase OS=Homo sapiens OX=9606 GN=TKT PE=1 SV=3		down	0.596458	2.60842e-05	biological regulation;regulation of biological process;growth;cellular process;metabolic process	organelle;cell;cell part;membrane-enclosed lumen;organelle part;extracellular region;extracellular region part	catalytic activity;binding	Carbohydrate transport and metabolism ;	Microbial metabolism in diverse environments;Metabolic pathways;Pentose phosphate pathway	GO:0006739,NADP metabolic process;GO:0044237,cellular metabolic process;GO:0006081,cellular aldehyde metabolic process;GO:0046364,monosaccharide biosynthetic process;GO:0006066,alcohol metabolic process;GO:0019362,pyridine nucleotide metabolic process;GO:0046496,nicotinamide nucleotide metabolic process;GO:0044238,primary metabolic process;GO:0006769,nicotinamide metabolic process;GO:0019322,pent…	GO:0005634,nucleus;GO:0043230,extracellular organelle;GO:0016020,membrane;GO:0044464,cell part;GO:0043227,membrane-bounded organelle;GO:0005886,plasma membrane;GO:0044459,plasma membrane part;GO:0043209,myelin sheath;GO:0044422,organelle part;GO:0044428,nuclear part;GO:0031981,nuclear lumen;GO:0070062,extracellular vesicular exosome;GO:0044421,extracellular region part;GO:0043231,intracellular me…	GO:0016740,transferase activity;GO:0042803,protein homodimerization activity;GO:0005515,protein binding;GO:0003824,catalytic activity;GO:0046872,metal ion binding;GO:0042802,identical protein binding;GO:0043169,cation binding;GO:0043167,ion binding;GO:0005488,binding;GO:0046983,protein dimerization activity;GO:0048037,cofactor binding	ko01120,Microbial metabolism in diverse environments;ko01100,Metabolic pathways;ko00030,Pentose phosphate pathway
64	sp|P00558|PGK1_HUMAN	Phosphoglycerate kinase 1 OS=Homo sapiens OX=9606 GN=PGK1 PE=1 SV=3		down	0.700646	0.00266255	metabolic process;developmental process;cellular process	cell;organelle;extracellular region part;extracellular region;cell part	binding;catalytic activity	Carbohydrate transport and metabolism ;	Microbial metabolism in diverse environments;Metabolic pathways;Glycolysis / Gluconeogenesis	GO:0048513,organ development;GO:0006006,glucose metabolic process;GO:0005996,monosaccharide metabolic process;GO:0006094,gluconeogenesis;GO:0048731,system development;GO:0046364,monosaccharide biosynthetic process;GO:0006066,alcohol metabolic process;GO:0048856,anatomical structure development;GO:0044237,cellular metabolic process;GO:0007275,multicellular organismal development;GO:0044238,primary…	GO:0005829,cytosol;GO:0065010,extracellular membrane-bounded organelle;GO:0005737,cytoplasm;GO:0043227,membrane-bounded organelle;GO:0031988,membrane-bounded vesicle;GO:0016020,membrane;GO:0044464,cell part;GO:0043230,extracellular organelle;GO:0044444,cytoplasmic part;GO:0044424,intracellular part;GO:0005622,intracellular;GO:0044421,extracellular region part;GO:0031982,vesicle;GO:0005576,extrace…	GO:0032553,ribonucleotide binding;GO:0032559,adenyl ribonucleotide binding;GO:0001882,nucleoside binding;GO:0005488,binding;GO:0005524,ATP binding;GO:0016740,transferase activity;GO:0016772,transferase activity, transferring phosphorus-containing groups;GO:0005515,protein binding;GO:0017076,purine nucleotide binding;GO:0000166,nucleotide binding;GO:0001883,purine nucleoside binding;GO:0003824,cat…	ko01120,Microbial metabolism in diverse environments;ko00010,Glycolysis / Gluconeogenesis;ko01100,Metabolic pathways
65	sp|P22314|UBA1_HUMAN	Ubiquitin-like modifier-activating enzyme 1 OS=Homo sapiens OX=9606 GN=UBA1 PE=1 SV=3		down	0.7983	0.0163531	response to stimulus;metabolic process;cellular process	cell;organelle;extracellular region part;organelle part;extracellular region;cell part	catalytic activity;binding	Coenzyme transport and metabolism ;	Parkinson's disease;Ubiquitin mediated proteolysis	GO:0009987,cellular process;GO:0030163,protein catabolic process;GO:0009056,catabolic process;GO:0043170,macromolecule metabolic process;GO:0006974,response to DNA damage stimulus;GO:0043687,post-translational protein modification;GO:0019538,protein metabolic process;GO:0044265,cellular macromolecule catabolic process;GO:0044257,cellular protein catabolic process;GO:0034962,cellular biopolymer ca…	GO:0005764,lysosome;GO:0044421,extracellular region part;GO:0044440,endosomal part;GO:0044424,intracellular part;GO:0030057,desmosome;GO:0043231,intracellular membrane-bounded organelle;GO:0005911,cell-cell junction;GO:0000323,lytic vacuole;GO:0043228,non-membrane-bounded organelle;GO:0031090,organelle membrane;GO:0070062,extracellular vesicular exosome;GO:0005739,mitochondrion;GO:0005791,rough e…	GO:0017076,purine nucleotide binding;GO:0030554,adenyl nucleotide binding;GO:0001883,purine nucleoside binding;GO:0032555,purine ribonucleotide binding;GO:0003824,catalytic activity;GO:0004842,ubiquitin-protein ligase activity;GO:0001882,nucleoside binding;GO:0005524,ATP binding;GO:0005515,protein binding;GO:0016879,ligase activity, forming carbon-nitrogen bonds;GO:0016881,acid-amino acid ligase …	ko04120,Ubiquitin mediated proteolysis;ko05012,Parkinson's disease
69	sp|P68104|EF1A1_HUMAN	Elongation factor 1-alpha 1 OS=Homo sapiens OX=9606 GN=EEF1A1 PE=1 SV=1		down	0.652392	0.000239762	response to stimulus;biological regulation;regulation of biological process;metabolic process;cellular process	cell;macromolecular complex;organelle;membrane-enclosed lumen;cell part;extracellular region part;extracellular region;organelle part	binding;catalytic activity	Translation, ribosomal structure and biogenesis ;	RNA transport	GO:0019222,regulation of metabolic process;GO:0009058,biosynthetic process;GO:0031323,regulation of cellular metabolic process;GO:0043283,biopolymer metabolic process;GO:0060255,regulation of macromolecule metabolic process;GO:0009059,macromolecule biosynthetic process;GO:0050789,regulation of biological process;GO:0051252,regulation of RNA metabolic process;GO:0045449,regulation of transcription…	GO:0044463,cell projection part;GO:0031982,vesicle;GO:0005856,cytoskeleton;GO:0005576,extracellular region;GO:0005622,intracellular;GO:0043229,intracellular organelle;GO:0031974,membrane-enclosed lumen;GO:0044446,intracellular organelle part;GO:0005623,cell;GO:0043226,organelle;GO:0044425,membrane part;GO:0005737,cytoplasm;GO:0005730,nucleolus;GO:0065010,extracellular membrane-bounded organelle;G…	GO:0003723,RNA binding;GO:0017111,nucleoside-triphosphatase activity;GO:0000049,tRNA binding;GO:0017076,purine nucleotide binding;GO:0016462,pyrophosphatase activity;GO:0032555,purine ribonucleotide binding;GO:0003824,catalytic activity;GO:0008135,translation factor activity, nucleic acid binding;GO:0003924,GTPase activity;GO:0032561,guanyl ribonucleotide binding;GO:0045182,translation regulator …	ko03013,RNA transport
71	sp|Q6UVK1|CSPG4_HUMAN	Chondroitin sulfate proteoglycan 4 OS=Homo sapiens OX=9606 GN=CSPG4 PE=1 SV=2		down	0.721959	0.00579476	cell proliferation;metabolic process;response to stimulus;regulation of biological process;locomotion;signaling;cellular process;developmental process;positive regulation of biological process;localization;biological regulation;multicellular organismal process	organelle;cell;cell part;membrane-enclosed lumen;extracellular region;organelle part;extracellular region part	binding;molecular transducer activity			GO:0065007,biological regulation;GO:0080090,regulation of primary metabolic process;GO:0005976,polysaccharide metabolic process;GO:0006029,proteoglycan metabolic process;GO:0005975,carbohydrate metabolic process;GO:0048522,positive regulation of cellular process;GO:0007399,nervous system development;GO:0044249,cellular biosynthetic process;GO:0043284,biopolymer biosynthetic process;GO:0048646,ana…	GO:0016323,basolateral plasma membrane;GO:0070062,extracellular vesicular exosome;GO:0000323,lytic vacuole;GO:0005887,integral to plasma membrane;GO:0030027,lamellipodium;GO:0043231,intracellular membrane-bounded organelle;GO:0005924,cell-substrate adherens junction;GO:0031252,cell leading edge;GO:0009986,cell surface;GO:0044424,intracellular part;GO:0044421,extracellular region part;GO:0005764,l…	GO:0005488,binding;GO:0019899,enzyme binding;GO:0004871,signal transducer activity;GO:0005518,collagen binding;GO:0060089,molecular transducer activity;GO:0019900,kinase binding;GO:0019901,protein kinase binding;GO:0005515,protein binding
72	sp|P0DMV9|HS71B_HUMAN	Heat shock 70 kDa protein 1B OS=Homo sapiens OX=9606 GN=HSPA1B PE=1 SV=1	sp|P0DMV8|HS71A_HUMAN	down	0.585031	0.000539145	multicellular organismal process;multi-organism process;positive regulation of biological process;viral reproduction;cellular process;reproductive process;signaling;response to stimulus;reproduction;metabolic process;negative regulation of biological process;immune system process;biological regulation;cellular component organization or biogenesis;locomotion;regulation of biological process	cell part;membrane-enclosed lumen;extracellular region;organelle part;extracellular region part;organelle;macromolecular complex;cell	catalytic activity;molecular transducer activity;binding	Posttranslational modification, protein turnover, chaperones ;	Endocytosis;MAPK signaling pathway;Protein processing in endoplasmic reticulum;Antigen processing and presentation;Spliceosome;Toxoplasmosis;Prion diseases	GO:0019538,protein metabolic process;GO:0010468,regulation of gene expression;GO:0043388,positive regulation of DNA binding;GO:0043170,macromolecule metabolic process;GO:0016070,RNA metabolic process;GO:0031397,negative regulation of protein ubiquitination;GO:0022414,reproductive process;GO:0044267,cellular protein metabolic process;GO:0048523,negative regulation of cellular process;GO:0009889,re…	GO:0005856,cytoskeleton;GO:0030054,cell junction;GO:0031974,membrane-enclosed lumen;GO:0005622,intracellular;GO:0043229,intracellular organelle;GO:0005623,cell;GO:0043226,organelle;GO:0044446,intracellular organelle part;GO:0070161,anchoring junction;GO:0044425,membrane part;GO:0048471,perinuclear region of cytoplasm;GO:0043233,organelle lumen;GO:0005737,cytoplasm;GO:0005829,cytosol;GO:0070013,in…	GO:0030554,adenyl nucleotide binding;GO:0001883,purine nucleoside binding;GO:0032555,purine ribonucleotide binding;GO:0003824,catalytic activity;GO:0016462,pyrophosphatase activity;GO:0017076,purine nucleotide binding;GO:0031625,ubiquitin protein ligase binding;GO:0017111,nucleoside-triphosphatase activity;GO:0042826,histone deacetylase binding;GO:0042623,ATPase activity, coupled;GO:0016818,hydro…	ko03040,Spliceosome;ko04010,MAPK signaling pathway;ko05145,Toxoplasmosis;ko04141,Protein processing in endoplasmic reticulum;ko05020,Prion diseases;ko04612,Antigen processing and presentation;ko04144,Endocytosis
75	sp|O75533|SF3B1_HUMAN	Splicing factor 3B subunit 1 OS=Homo sapiens OX=9606 GN=SF3B1 PE=1 SV=3		down	0.816412	0.0146662	developmental process;cellular process;positive regulation of biological process;multicellular organismal process;biological regulation;cellular component organization or biogenesis;metabolic process;regulation of biological process	cell;organelle;organelle part;macromolecular complex;cell part;membrane-enclosed lumen	binding	RNA processing and modification ;	Spliceosome	GO:0008380,RNA splicing;GO:0065007,biological regulation;GO:0001824,blastocyst development;GO:0006396,RNA processing;GO:0016071,mRNA metabolic process;GO:0034621,cellular macromolecular complex subunit organization;GO:0006397,mRNA processing;GO:0065003,macromolecular complex assembly;GO:0000398,nuclear mRNA splicing, via spliceosome;GO:0022607,cellular component assembly;GO:0048646,anatomical str…	GO:0030529,ribonucleoprotein complex;GO:0016607,nuclear speck;GO:0043231,intracellular membrane-bounded organelle;GO:0032991,macromolecular complex;GO:0044424,intracellular part;GO:0043228,non-membrane-bounded organelle;GO:0044428,nuclear part;GO:0031981,nuclear lumen;GO:0000785,chromatin;GO:0043227,membrane-bounded organelle;GO:0034399,nuclear periphery;GO:0044422,organelle part;GO:0005634,nucle…	GO:0003676,nucleic acid binding;GO:0005488,binding;GO:0003729,mRNA binding;GO:0005515,protein binding;GO:0003682,chromatin binding;GO:0003723,RNA binding	ko03040,Spliceosome
77	sp|P09874|PARP1_HUMAN	Poly [ADP-ribose] polymerase 1 OS=Homo sapiens OX=9606 GN=PARP1 PE=1 SV=4		down	0.796433	0.0158764	cellular component organization or biogenesis;multicellular organismal process;biological regulation;localization;developmental process;cellular process;positive regulation of biological process;response to stimulus;regulation of biological process;signaling;immune system process;establishment of localization;growth;negative regulation of biological process;metabolic process	cell;organelle;macromolecular complex;organelle part;cell part;membrane-enclosed lumen	binding;catalytic activity		Base excision repair	GO:0010558,negative regulation of macromolecule biosynthetic process;GO:0000737,DNA catabolic process, endonucleolytic;GO:0006259,DNA metabolic process;GO:0006974,response to DNA damage stimulus;GO:0051239,regulation of multicellular organismal process;GO:0043687,post-translational protein modification;GO:0051050,positive regulation of transport;GO:0044238,primary metabolic process;GO:0000122,neg…	GO:0005667,transcription factor complex;GO:0044427,chromosomal part;GO:0031974,membrane-enclosed lumen;GO:0043229,intracellular organelle;GO:0005622,intracellular;GO:0044446,intracellular organelle part;GO:0005623,cell;GO:0043226,organelle;GO:0000781,chromosome, telomeric region;GO:0000228,nuclear chromosome;GO:0005730,nucleolus;GO:0005737,cytoplasm;GO:0043233,organelle lumen;GO:0005694,chromosom…	GO:0070412,R-SMAD binding;GO:0051287,NAD or NADH binding;GO:0042826,histone deacetylase binding;GO:0046914,transition metal ion binding;GO:0003824,catalytic activity;GO:0016757,transferase activity, transferring glycosyl groups;GO:0042802,identical protein binding;GO:0047485,protein N-terminus binding;GO:0008270,zinc ion binding;GO:0043169,cation binding;GO:0003676,nucleic acid binding;GO:0048037…	ko03410,Base excision repair
79	sp|Q14683|SMC1A_HUMAN	Structural maintenance of chromosomes protein 1A OS=Homo sapiens OX=9606 GN=SMC1A PE=1 SV=2		down	0.832889	0.0036814	cellular component organization or biogenesis;biological regulation;cellular process;developmental process;response to stimulus;regulation of biological process;signaling;negative regulation of biological process;metabolic process	organelle;cell;membrane-enclosed lumen;cell part;macromolecular complex;organelle part	catalytic activity;binding	Cell cycle control, cell division, chromosome partitioning ;	Oocyte meiosis;Cell cycle	GO:0051093,negative regulation of developmental process;GO:0031324,negative regulation of cellular metabolic process;GO:0000087,M phase of mitotic cell cycle;GO:0044260,cellular macromolecule metabolic process;GO:0048863,stem cell differentiation;GO:0045595,regulation of cell differentiation;GO:0007093,mitotic cell cycle checkpoint;GO:0031326,regulation of cellular biosynthetic process;GO:0016071…	GO:0005654,nucleoplasm;GO:0044444,cytoplasmic part;GO:0005694,chromosome;GO:0005829,cytosol;GO:0070013,intracellular organelle lumen;GO:0043233,organelle lumen;GO:0005730,nucleolus;GO:0005737,cytoplasm;GO:0000228,nuclear chromosome;GO:0043226,organelle;GO:0005623,cell;GO:0044446,intracellular organelle part;GO:0000775,chromosome, centromeric region;GO:0000779,condensed chromosome, centromeric reg…	GO:0003682,chromatin binding;GO:0005515,protein binding;GO:0016787,hydrolase activity;GO:0000166,nucleotide binding;GO:0032553,ribonucleotide binding;GO:0016817,hydrolase activity, acting on acid anhydrides;GO:0032559,adenyl ribonucleotide binding;GO:0005488,binding;GO:0046983,protein dimerization activity;GO:0017111,nucleoside-triphosphatase activity;GO:0017076,purine nucleotide binding;GO:00164…	ko04110,Cell cycle;ko04114,Oocyte meiosis
81	sp|P07237|PDIA1_HUMAN	Protein disulfide-isomerase OS=Homo sapiens OX=9606 GN=P4HB PE=1 SV=3		down	0.792902	0.0185367	locomotion;regulation of biological process;response to stimulus;reproduction;metabolic process;biological regulation;multi-organism process;cellular component organization or biogenesis;positive regulation of biological process;viral reproduction;cellular process;reproductive process	cell;macromolecular complex;organelle;membrane-enclosed lumen;cell part;extracellular region part;extracellular region;organelle part	catalytic activity;binding	Posttranslational modification, protein turnover, chaperones ; Energy production and conversion ;	Protein processing in endoplasmic reticulum	GO:0044238,primary metabolic process;GO:0009057,macromolecule catabolic process;GO:0018193,peptidyl-amino acid modification;GO:0006950,response to stress;GO:0044237,cellular metabolic process;GO:0034960,cellular biopolymer metabolic process;GO:0030163,protein catabolic process;GO:0043170,macromolecule metabolic process;GO:0009056,catabolic process;GO:0000302,response to reactive oxygen species;GO…	GO:0043226,organelle;GO:0005623,cell;GO:0034663,endoplasmic reticulum chaperone complex;GO:0005788,endoplasmic reticulum lumen;GO:0044446,intracellular organelle part;GO:0005793,ER-Golgi intermediate compartment;GO:0044425,membrane part;GO:0070161,anchoring junction;GO:0005576,extracellular region;GO:0031982,vesicle;GO:0030054,cell junction;GO:0044432,endoplasmic reticulum part;GO:0016222,procoll…	GO:0016864,intramolecular oxidoreductase activity, transposing S-S bonds;GO:0070011,peptidase activity, acting on L-amino acid peptides;GO:0046982,protein heterodimerization activity;GO:0003756,protein disulfide isomerase activity;GO:0016860,intramolecular oxidoreductase activity;GO:0019798,procollagen-proline dioxygenase activity;GO:0003824,catalytic activity;GO:0032403,protein complex binding;G…	ko04141,Protein processing in endoplasmic reticulum
82	sp|P19338|NUCL_HUMAN	Nucleolin OS=Homo sapiens OX=9606 GN=NCL PE=1 SV=3		down	0.625905	0.00560265	establishment of localization;metabolic process;negative regulation of biological process;death;response to stimulus;reproduction;reproductive process;positive regulation of biological process;cellular process;multi-organism process;multicellular organismal process;regulation of biological process;developmental process;cellular component organization or biogenesis;biological regulation;localizati…	cell;organelle;extracellular region part;organelle part;extracellular region;membrane-enclosed lumen;cell part	binding	General function prediction only ;	Pathogenic Escherichia coli infection	GO:0010941,regulation of cell death;GO:0016044,membrane organization;GO:0001819,positive regulation of cytokine production;GO:0051179,localization;GO:0045449,regulation of transcription;GO:0051252,regulation of RNA metabolic process;GO:0050793,regulation of developmental process;GO:0009987,cellular process;GO:0048518,positive regulation of biological process;GO:0045893,positive regulation of tran…	GO:0043227,membrane-bounded organelle;GO:0044422,organelle part;GO:0043232,intracellular non-membrane-bounded organelle;GO:0016020,membrane;GO:0044464,cell part;GO:0005634,nucleus;GO:0043230,extracellular organelle;GO:0044421,extracellular region part;GO:0044424,intracellular part;GO:0009986,cell surface;GO:0043231,intracellular membrane-bounded organelle;GO:0044452,nucleolar part;GO:0031981,nucl…	GO:0000166,nucleotide binding;GO:0043565,sequence-specific DNA binding;GO:0005509,calcium ion binding;GO:0005515,protein binding;GO:0043236,laminin binding;GO:0042162,telomeric DNA binding;GO:0043167,ion binding;GO:0005488,binding;GO:0046872,metal ion binding;GO:0003677,DNA binding;GO:0019843,rRNA binding;GO:0043566,structure-specific DNA binding;GO:0003723,RNA binding;GO:0008022,protein C-termin…	ko05130,Pathogenic Escherichia coli infection
85	sp|Q86UP2|KTN1_HUMAN	Kinectin OS=Homo sapiens OX=9606 GN=KTN1 PE=1 SV=1		down	0.753648	0.00342374	response to stimulus;signaling;biological regulation;regulation of biological process;cellular process	organelle;cell;cell part;organelle part	binding		Protein processing in endoplasmic reticulum	GO:0007165,signal transduction;GO:0050789,regulation of biological process;GO:0050794,regulation of cellular process;GO:0007018,microtubule-based movement;GO:0007017,microtubule-based process;GO:0007242,intracellular signaling cascade;GO:0009987,cellular process;GO:0007264,small GTPase mediated signal transduction;GO:0007154,cell communication;GO:0065007,biological regulation	GO:0043231,intracellular membrane-bounded organelle;GO:0044424,intracellular part;GO:0005783,endoplasmic reticulum;GO:0005622,intracellular;GO:0043229,intracellular organelle;GO:0044432,endoplasmic reticulum part;GO:0005789,endoplasmic reticulum membrane;GO:0044425,membrane part;GO:0031090,organelle membrane;GO:0043226,organelle;GO:0005623,cell;GO:0044446,intracellular organelle part;GO:0005887,i…	GO:0005515,protein binding;GO:0008092,cytoskeletal protein binding;GO:0005488,binding	ko04141,Protein processing in endoplasmic reticulum
89	sp|P08729|K2C7_HUMAN	Keratin, type II cytoskeletal 7 OS=Homo sapiens OX=9606 GN=KRT7 PE=1 SV=5		down	0.716759	0.0199069	viral reproduction	organelle;cell;cell part;organelle part;extracellular region;macromolecular complex;extracellular region part	structural molecule activity;binding			GO:0016032,viral reproduction	GO:0044430,cytoskeletal part;GO:0043232,intracellular non-membrane-bounded organelle;GO:0044464,cell part;GO:0043230,extracellular organelle;GO:0005634,nucleus;GO:0044422,organelle part;GO:0005737,cytoplasm;GO:0065010,extracellular membrane-bounded organelle;GO:0031988,membrane-bounded vesicle;GO:0005882,intermediate filament;GO:0043227,membrane-bounded organelle;GO:0070062,extracellular vesicula…	GO:0005198,structural molecule activity;GO:0005515,protein binding;GO:0005488,binding
90	sp|P11498|PYC_HUMAN	Pyruvate carboxylase, mitochondrial OS=Homo sapiens OX=9606 GN=PC PE=1 SV=2		down	0.80939	0.00685937	regulation of biological process;reproduction;metabolic process;negative regulation of biological process;biological regulation;cellular component organization or biogenesis;cellular process;viral reproduction;positive regulation of biological process;reproductive process	cell;organelle;organelle part;membrane-enclosed lumen;cell part	catalytic activity;binding	Lipid transport and metabolism ;Energy production and conversion ;	Metabolic pathways;Citrate cycle (TCA cycle);Pyruvate metabolism	GO:0006766,vitamin metabolic process;GO:0006790,sulfur metabolic process;GO:0022607,cellular component assembly;GO:0048646,anatomical structure formation involved in morphogenesis;GO:0022414,reproductive process;GO:0043648,dicarboxylic acid metabolic process;GO:0046165,alcohol biosynthetic process;GO:0043436,oxoacid metabolic process;GO:0019058,viral infectious cycle;GO:0010629,negative regulatio…	GO:0031090,organelle membrane;GO:0005739,mitochondrion;GO:0044446,intracellular organelle part;GO:0005623,cell;GO:0043226,organelle;GO:0031974,membrane-enclosed lumen;GO:0043231,intracellular membrane-bounded organelle;GO:0043229,intracellular organelle;GO:0005759,mitochondrial matrix;GO:0005622,intracellular;GO:0044424,intracellular part;GO:0005743,mitochondrial inner membrane;GO:0031975,envelop…	GO:0043169,cation binding;GO:0005524,ATP binding;GO:0001882,nucleoside binding;GO:0031406,carboxylic acid binding;GO:0019842,vitamin binding;GO:0033293,monocarboxylic acid binding;GO:0003676,nucleic acid binding;GO:0017076,purine nucleotide binding;GO:0003824,catalytic activity;GO:0032555,purine ribonucleotide binding;GO:0001883,purine nucleoside binding;GO:0030554,adenyl nucleotide binding;GO:00…	ko00620,Pyruvate metabolism;ko01100,Metabolic pathways;ko00020,Citrate cycle (TCA cycle)
91	sp|P20700|LMNB1_HUMAN	Lamin-B1 OS=Homo sapiens OX=9606 GN=LMNB1 PE=1 SV=2		down	0.683182	0.00106389	death;cellular process;cellular component organization or biogenesis	membrane-enclosed lumen;cell part;organelle part;macromolecular complex;organelle;cell	structural molecule activity;binding			GO:0006921,cell structure disassembly during apoptosis;GO:0009987,cellular process;GO:0016043,cellular component organization;GO:0008219,cell death;GO:0012501,programmed cell death;GO:0016265,death;GO:0022411,cellular component disassembly;GO:0006915,apoptosis	GO:0043231,intracellular membrane-bounded organelle;GO:0044424,intracellular part;GO:0031090,organelle membrane;GO:0044428,nuclear part;GO:0043228,non-membrane-bounded organelle;GO:0031981,nuclear lumen;GO:0031965,nuclear membrane;GO:0012505,endomembrane system;GO:0031967,organelle envelope;GO:0034399,nuclear periphery;GO:0044422,organelle part;GO:0043227,membrane-bounded organelle;GO:0031975,env…	GO:0005198,structural molecule activity;GO:0005515,protein binding;GO:0005488,binding;GO:0019899,enzyme binding;GO:0043274,phospholipase binding
94	sp|Q04695|K1C17_HUMAN	Keratin, type I cytoskeletal 17 OS=Homo sapiens OX=9606 GN=KRT17 PE=1 SV=2		down	0.648116	0.0124435	cellular process;developmental process;positive regulation of biological process;cellular component organization or biogenesis;multicellular organismal process;biological regulation;growth;metabolic process;response to stimulus;regulation of biological process;signaling	organelle;cell;cell part;extracellular region part;organelle part;macromolecular complex;extracellular region	binding;structural molecule activity;molecular transducer activity		Pathogenic Escherichia coli infection;Staphylococcus aureus infection	GO:0032268,regulation of cellular protein metabolic process;GO:0050794,regulation of cellular process;GO:0050789,regulation of biological process;GO:0009653,anatomical structure morphogenesis;GO:0007010,cytoskeleton organization;GO:0051247,positive regulation of protein metabolic process;GO:0006996,organelle organization;GO:0051246,regulation of protein metabolic process;GO:0019222,regulation of …	GO:0044424,intracellular part;GO:0043229,intracellular organelle;GO:0005622,intracellular;GO:0044421,extracellular region part;GO:0005856,cytoskeleton;GO:0031982,vesicle;GO:0005576,extracellular region;GO:0070062,extracellular vesicular exosome;GO:0005623,cell;GO:0043226,organelle;GO:0043228,non-membrane-bounded organelle;GO:0044446,intracellular organelle part;GO:0045111,intermediate filament cy…	GO:0005488,binding;GO:0004871,signal transducer activity;GO:0005102,receptor binding;GO:0004872,receptor activity;GO:0005200,structural constituent of cytoskeleton;GO:0060089,molecular transducer activity;GO:0004888,transmembrane receptor activity;GO:0005515,protein binding;GO:0005198,structural molecule activity	ko05130,Pathogenic Escherichia coli infection;ko05150,Staphylococcus aureus infection
99	sp|P06744|G6PI_HUMAN	Glucose-6-phosphate isomerase OS=Homo sapiens OX=9606 GN=GPI PE=1 SV=4		down	0.659347	0.0157023	regulation of biological process;response to stimulus;death;negative regulation of biological process;metabolic process;immune system process;multicellular organismal process;biological regulation;developmental process;cellular process	organelle part;extracellular region;extracellular region part;cell part;membrane-enclosed lumen;cell;organelle	catalytic activity;binding	Carbohydrate transport and metabolism ;	Microbial metabolism in diverse environments;Starch and sucrose metabolism;Amino sugar and nucleotide sugar metabolism;Pentose phosphate pathway;Metabolic pathways;Glycolysis / Gluconeogenesis	GO:0019752,carboxylic acid metabolic process;GO:0065007,biological regulation;GO:0006959,humoral immune response;GO:0005975,carbohydrate metabolic process;GO:0003008,system process;GO:0043281,regulation of caspase activity;GO:0006082,organic acid metabolic process;GO:0050890,cognition;GO:0044249,cellular biosynthetic process;GO:0051093,negative regulation of developmental process;GO:0046184,aldeh…	GO:0044421,extracellular region part;GO:0043231,intracellular membrane-bounded organelle;GO:0044424,intracellular part;GO:0044428,nuclear part;GO:0031981,nuclear lumen;GO:0070062,extracellular vesicular exosome;GO:0043227,membrane-bounded organelle;GO:0005886,plasma membrane;GO:0042995,cell projection;GO:0044422,organelle part;GO:0043230,extracellular organelle;GO:0005634,nucleus;GO:0016020,membr…	GO:0031625,ubiquitin protein ligase binding;GO:0016860,intramolecular oxidoreductase activity;GO:0005515,protein binding;GO:0003824,catalytic activity;GO:0016861,intramolecular oxidoreductase activity, interconverting aldoses and ketoses;GO:0005102,receptor binding;GO:0005529,sugar binding;GO:0005125,cytokine activity;GO:0048029,monosaccharide binding;GO:0008083,growth factor activity;GO:0016866,…	ko00030,Pentose phosphate pathway;ko01100,Metabolic pathways;ko00520,Amino sugar and nucleotide sugar metabolism;ko00010,Glycolysis / Gluconeogenesis;ko00500,Starch and sucrose metabolism;ko01120,Microbial metabolism in diverse environments
104	sp|P26639|SYTC_HUMAN	Threonine--tRNA ligase 1, cytoplasmic OS=Homo sapiens OX=9606 GN=TARS1 PE=1 SV=3		down	0.755887	0.0214593	metabolic process;cellular process	cell part;extracellular region part;extracellular region;organelle;cell	catalytic activity;binding	Translation, ribosomal structure and biogenesis ;	Aminoacyl-tRNA biosynthesis	GO:0006082,organic acid metabolic process;GO:0019752,carboxylic acid metabolic process;GO:0005975,carbohydrate metabolic process;GO:0043284,biopolymer biosynthetic process;GO:0044267,cellular protein metabolic process;GO:0044260,cellular macromolecule metabolic process;GO:0043436,oxoacid metabolic process;GO:0044249,cellular biosynthetic process;GO:0016070,RNA metabolic process;GO:0044237,cellula…	GO:0043230,extracellular organelle;GO:0044444,cytoplasmic part;GO:0043232,intracellular non-membrane-bounded organelle;GO:0044464,cell part;GO:0031988,membrane-bounded vesicle;GO:0043227,membrane-bounded organelle;GO:0005737,cytoplasm;GO:0065010,extracellular membrane-bounded organelle;GO:0005829,cytosol;GO:0005623,cell;GO:0043228,non-membrane-bounded organelle;GO:0043226,organelle;GO:0070062,ext…	GO:0001882,nucleoside binding;GO:0005524,ATP binding;GO:0042802,identical protein binding;GO:0016876,ligase activity, forming aminoacyl-tRNA and related compounds;GO:0030554,adenyl nucleotide binding;GO:0001883,purine nucleoside binding;GO:0004812,aminoacyl-tRNA ligase activity;GO:0003824,catalytic activity;GO:0032555,purine ribonucleotide binding;GO:0017076,purine nucleotide binding;GO:0016875,l…	ko00970,Aminoacyl-tRNA biosynthesis
108	sp|P23246|SFPQ_HUMAN	Splicing factor, proline- and glutamine-rich OS=Homo sapiens OX=9606 GN=SFPQ PE=1 SV=2		down	0.697405	0.0207127	regulation of biological process;response to stimulus;metabolic process;negative regulation of biological process;biological regulation;cellular component organization or biogenesis;rhythmic process;cellular process	cell part;membrane-enclosed lumen;organelle part;organelle;cell	binding			GO:0051716,cellular response to stimulus;GO:0050794,regulation of cellular process;GO:0050789,regulation of biological process;GO:0008152,metabolic process;GO:0019219,regulation of nucleobase, nucleoside, nucleotide and nucleic acid metabolic process;GO:0006281,DNA repair;GO:0033554,cellular response to stress;GO:0006357,regulation of transcription from RNA polymerase II promoter;GO:0019222,regul…	GO:0043229,intracellular organelle;GO:0005622,intracellular;GO:0044424,intracellular part;GO:0044427,chromosomal part;GO:0031974,membrane-enclosed lumen;GO:0043231,intracellular membrane-bounded organelle;GO:0016604,nuclear body;GO:0031981,nuclear lumen;GO:0044446,intracellular organelle part;GO:0005623,cell;GO:0044428,nuclear part;GO:0043228,non-membrane-bounded organelle;GO:0043226,organelle;GO…	GO:0003682,chromatin binding;GO:0042826,histone deacetylase binding;GO:0005515,protein binding;GO:0019899,enzyme binding;GO:0005488,binding
110	sp|Q00341|VIGLN_HUMAN	Vigilin OS=Homo sapiens OX=9606 GN=HDLBP PE=1 SV=2		down	0.74268	0.00649328	localization;establishment of localization;metabolic process	cell part;extracellular region;macromolecular complex;extracellular region part;organelle;cell	binding			GO:0008202,steroid metabolic process;GO:0044249,cellular biosynthetic process;GO:0016125,sterol metabolic process;GO:0009058,biosynthetic process;GO:0006810,transport;GO:0044238,primary metabolic process;GO:0008152,metabolic process;GO:0044237,cellular metabolic process;GO:0006869,lipid transport;GO:0044255,cellular lipid metabolic process;GO:0006629,lipid metabolic process;GO:0006066,alcohol met…	GO:0043231,intracellular membrane-bounded organelle;GO:0044424,intracellular part;GO:0005622,intracellular;GO:0043229,intracellular organelle;GO:0032991,macromolecular complex;GO:0005576,extracellular region;GO:0044421,extracellular region part;GO:0043226,organelle;GO:0005623,cell;GO:0043227,membrane-bounded organelle;GO:0005886,plasma membrane;GO:0005737,cytoplasm;GO:0005615,extracellular space;…	GO:0005488,binding;GO:0005515,protein binding;GO:0008289,lipid binding
112	sp|Q9P2E9|RRBP1_HUMAN	Ribosome-binding protein 1 OS=Homo sapiens OX=9606 GN=RRBP1 PE=1 SV=5		down	0.706399	0.00729789	developmental process;cellular process;biological regulation;localization;multicellular organismal process;establishment of localization;metabolic process;response to stimulus;signaling;regulation of biological process	macromolecular complex;organelle part;cell part;cell;organelle	molecular transducer activity	Cell motility ;Function unknown ;	Protein processing in endoplasmic reticulum	GO:0033036,macromolecule localization;GO:0060348,bone development;GO:0007154,cell communication;GO:0065007,biological regulation;GO:0030154,cell differentiation;GO:0044260,cellular macromolecule metabolic process;GO:0006810,transport;GO:0032501,multicellular organismal process;GO:0044267,cellular protein metabolic process;GO:0043284,biopolymer biosynthetic process;GO:0044249,cellular biosynthetic…	GO:0005840,ribosome;GO:0031224,intrinsic to membrane;GO:0042175,nuclear envelope-endoplasmic reticulum network;GO:0005737,cytoplasm;GO:0043227,membrane-bounded organelle;GO:0031301,integral to organelle membrane;GO:0044422,organelle part;GO:0012505,endomembrane system;GO:0030176,integral to endoplasmic reticulum membrane;GO:0044464,cell part;GO:0016020,membrane;GO:0043232,intracellular non-membra…	GO:0004872,receptor activity;GO:0060089,molecular transducer activity;GO:0004871,signal transducer activity	ko04141,Protein processing in endoplasmic reticulum
113	sp|P40939|ECHA_HUMAN	Trifunctional enzyme subunit alpha, mitochondrial OS=Homo sapiens OX=9606 GN=HADHA PE=1 SV=2		down	0.674692	0.0213683	cellular process;metabolic process;response to stimulus	macromolecular complex;organelle part;membrane-enclosed lumen;cell part;cell;organelle	catalytic activity;binding	Lipid transport and metabolism ;	Fatty acid elongation in mitochondria;Microbial metabolism in diverse environments;Propanoate metabolism;Butanoate metabolism;Tryptophan metabolism;Valine, leucine and isoleucine degradation;Biosynthesis of unsaturated fatty acids;Fatty acid metabolism;Lysine degradation;beta-Alanine metabolism;Metabolic pathways	GO:0008654,phospholipid biosynthetic process;GO:0006629,lipid metabolic process;GO:0044248,cellular catabolic process;GO:0046395,carboxylic acid catabolic process;GO:0016042,lipid catabolic process;GO:0042221,response to chemical stimulus;GO:0008152,metabolic process;GO:0032787,monocarboxylic acid metabolic process;GO:0010033,response to organic substance;GO:0042493,response to drug;GO:0046486,gl…	GO:0005740,mitochondrial envelope;GO:0042645,mitochondrial nucleoid;GO:0031975,envelope;GO:0031980,mitochondrial lumen;GO:0044444,cytoplasmic part;GO:0009295,nucleoid;GO:0044464,cell part;GO:0031966,mitochondrial membrane;GO:0016020,membrane;GO:0031967,organelle envelope;GO:0019866,organelle inner membrane;GO:0044422,organelle part;GO:0070013,intracellular organelle lumen;GO:0043227,membrane-boun…	GO:0032403,protein complex binding;GO:0003824,catalytic activity;GO:0008415,acyltransferase activity;GO:0051287,NAD or NADH binding;GO:0016836,hydro-lyase activity;GO:0031406,carboxylic acid binding;GO:0048037,cofactor binding;GO:0033293,monocarboxylic acid binding;GO:0016616,oxidoreductase activity, acting on the CH-OH group of donors, NAD or NADP as acceptor;GO:0016746,transferase activity, tra…	ko01120,Microbial metabolism in diverse environments;ko00650,Butanoate metabolism;ko00310,Lysine degradation;ko01040,Biosynthesis of unsaturated fatty acids;ko00280,Valine, leucine and isoleucine degradation;ko00062,Fatty acid elongation in mitochondria;ko00071,Fatty acid metabolism;ko01100,Metabolic pathways;ko00640,Propanoate metabolism;ko00380,Tryptophan metabolism;ko00410,beta-Alanine metabol…
118	sp|P13010|XRCC5_HUMAN	X-ray repair cross-complementing protein 5 OS=Homo sapiens OX=9606 GN=XRCC5 PE=1 SV=3		up	1.3834	0.00970733	cellular process;developmental process;positive regulation of biological process;biological regulation;multicellular organismal process;immune system process;cell proliferation;metabolic process;negative regulation of biological process;response to stimulus;regulation of biological process	cell;organelle;organelle part;macromolecular complex;membrane-enclosed lumen;cell part	catalytic activity;binding		Non-homologous end-joining	GO:0033554,cellular response to stress;GO:0001817,regulation of cytokine production;GO:0019222,regulation of metabolic process;GO:0031323,regulation of cellular metabolic process;GO:0031327,negative regulation of cellular biosynthetic process;GO:0060255,regulation of macromolecule metabolic process;GO:0006310,DNA recombination;GO:0045934,negative regulation of nucleobase, nucleoside, nucleotide a…	GO:0005622,intracellular;GO:0043229,intracellular organelle;GO:0031974,membrane-enclosed lumen;GO:0044427,chromosomal part;GO:0032993,protein-DNA complex;GO:0000228,nuclear chromosome;GO:0000781,chromosome, telomeric region;GO:0044446,intracellular organelle part;GO:0005623,cell;GO:0043226,organelle;GO:0070013,intracellular organelle lumen;GO:0044454,nuclear chromosome part;GO:0005829,cytosol;GO:…	GO:0016829,lyase activity;GO:0042162,telomeric DNA binding;GO:0005515,protein binding;GO:0043565,sequence-specific DNA binding;GO:0016835,carbon-oxygen lyase activity;GO:0016787,hydrolase activity;GO:0003677,DNA binding;GO:0017111,nucleoside-triphosphatase activity;GO:0017076,purine nucleotide binding;GO:0008022,protein C-terminus binding;GO:0003824,catalytic activity;GO:0030554,adenyl nucleotide…	ko03450,Non-homologous end-joining
119	sp|P04843|RPN1_HUMAN	Dolichyl-diphosphooligosaccharide--protein glycosyltransferase subunit 1 OS=Homo sapiens OX=9606 GN=RPN1 PE=1 SV=1		down	0.626745	0.00177838	establishment of localization;cellular process;metabolic process;localization	macromolecular complex;organelle part;cell part;cell;organelle	binding;catalytic activity		Protein processing in endoplasmic reticulum;N-Glycan biosynthesis;Metabolic pathways	GO:0044262,cellular carbohydrate metabolic process;GO:0019538,protein metabolic process;GO:0043687,post-translational protein modification;GO:0006886,intracellular protein transport;GO:0010467,gene expression;GO:0006412,translation;GO:0043170,macromolecule metabolic process;GO:0051234,establishment of localization;GO:0034645,cellular macromolecule biosynthetic process;GO:0044237,cellular metaboli…	GO:0044424,intracellular part;GO:0048770,pigment granule;GO:0032991,macromolecular complex;GO:0043231,intracellular membrane-bounded organelle;GO:0043234,protein complex;GO:0031090,organelle membrane;GO:0005791,rough endoplasmic reticulum;GO:0031224,intrinsic to membrane;GO:0031410,cytoplasmic vesicle;GO:0043227,membrane-bounded organelle;GO:0044422,organelle part;GO:0012505,endomembrane system;G…	GO:0016757,transferase activity, transferring glycosyl groups;GO:0004576,oligosaccharyl transferase activity;GO:0005488,binding;GO:0016758,transferase activity, transferring hexosyl groups;GO:0005515,protein binding;GO:0016740,transferase activity;GO:0003824,catalytic activity;GO:0004579,dolichyl-diphosphooligosaccharide-protein glycotransferase activity	ko00510,N-Glycan biosynthesis;ko01100,Metabolic pathways;ko04141,Protein processing in endoplasmic reticulum
120	sp|O60437|PEPL_HUMAN	Periplakin OS=Homo sapiens OX=9606 GN=PPL PE=1 SV=4		down	0.690942	0.0495919	multicellular organismal process;developmental process;cellular process	extracellular region part;extracellular region;cell part;cell;organelle	binding;structural molecule activity			GO:0032502,developmental process;GO:0009888,tissue development;GO:0032501,multicellular organismal process;GO:0007398,ectoderm development;GO:0030154,cell differentiation;GO:0031424,keratinization;GO:0009987,cellular process;GO:0048869,cellular developmental process;GO:0048730,epidermis morphogenesis;GO:0008544,epidermis development;GO:0048731,system development;GO:0048513,organ development;GO:00…	GO:0044424,intracellular part;GO:0043231,intracellular membrane-bounded organelle;GO:0030057,desmosome;GO:0044421,extracellular region part;GO:0005739,mitochondrion;GO:0070062,extracellular vesicular exosome;GO:0005911,cell-cell junction;GO:0043228,non-membrane-bounded organelle;GO:0044459,plasma membrane part;GO:0005886,plasma membrane;GO:0043227,membrane-bounded organelle;GO:0016327,apicolatera…	GO:0005488,binding;GO:0005198,structural molecule activity;GO:0005515,protein binding;GO:0005200,structural constituent of cytoskeleton
123	sp|P35908|K22E_HUMAN	Keratin, type II cytoskeletal 2 epidermal OS=Homo sapiens OX=9606 GN=KRT2 PE=1 SV=2		up	18.8803	5.77316e-15	cell proliferation;cellular process;developmental process;locomotion;localization;multicellular organismal process	organelle part;macromolecular complex;extracellular region part;extracellular region;cell part;cell;organelle	binding;structural molecule activity			GO:0009913,epidermal cell differentiation;GO:0048856,anatomical structure development;GO:0008283,cell proliferation;GO:0009887,organ morphogenesis;GO:0007275,multicellular organismal development;GO:0051179,localization;GO:0009653,anatomical structure morphogenesis;GO:0051546,keratinocyte migration;GO:0001775,cell activation;GO:0048513,organ development;GO:0048729,tissue morphogenesis;GO:0008544,e…	GO:0045095,keratin filament;GO:0070062,extracellular vesicular exosome;GO:0044446,intracellular organelle part;GO:0043226,organelle;GO:0005623,cell;GO:0043228,non-membrane-bounded organelle;GO:0045111,intermediate filament cytoskeleton;GO:0043231,intracellular membrane-bounded organelle;GO:0005622,intracellular;GO:0043229,intracellular organelle;GO:0044424,intracellular part;GO:0005856,cytoskelet…	GO:0005488,binding;GO:0005515,protein binding;GO:0005198,structural molecule activity;GO:0005200,structural constituent of cytoskeleton
128	sp|Q7L014|DDX46_HUMAN	Probable ATP-dependent RNA helicase DDX46 OS=Homo sapiens OX=9606 GN=DDX46 PE=1 SV=2		down	0.784878	0.0152668	metabolic process;cellular process;regulation of biological process;biological regulation	organelle part;membrane-enclosed lumen;cell part;cell;organelle	catalytic activity;binding	Replication, recombination and repair ; Transcription ; Translation, ribosomal structure and biogenesis ;	Spliceosome	GO:0043283,biopolymer metabolic process;GO:0000375,RNA splicing, via transesterification reactions;GO:0016071,mRNA metabolic process;GO:0060255,regulation of macromolecule metabolic process;GO:0006396,RNA processing;GO:0065007,biological regulation;GO:0008380,RNA splicing;GO:0044260,cellular macromolecule metabolic process;GO:0000398,nuclear mRNA splicing, via spliceosome;GO:0019222,regulation of…	GO:0031981,nuclear lumen;GO:0043226,organelle;GO:0005623,cell;GO:0044428,nuclear part;GO:0044446,intracellular organelle part;GO:0044424,intracellular part;GO:0005622,intracellular;GO:0043229,intracellular organelle;GO:0043231,intracellular membrane-bounded organelle;GO:0016604,nuclear body;GO:0016607,nuclear speck;GO:0031974,membrane-enclosed lumen;GO:0016020,membrane;GO:0044464,cell part;GO:000…	GO:0004386,helicase activity;GO:0005488,binding;GO:0003724,RNA helicase activity;GO:0032553,ribonucleotide binding;GO:0004004,ATP-dependent RNA helicase activity;GO:0070035,purine NTP-dependent helicase activity;GO:0016817,hydrolase activity, acting on acid anhydrides;GO:0032559,adenyl ribonucleotide binding;GO:0000166,nucleotide binding;GO:0016787,hydrolase activity;GO:0005524,ATP binding;GO:000…	ko03040,Spliceosome
129	sp|P13667|PDIA4_HUMAN	Protein disulfide-isomerase A4 OS=Homo sapiens OX=9606 GN=PDIA4 PE=1 SV=2		down	0.818478	0.000150688	response to stimulus;regulation of biological process;localization;biological regulation;establishment of localization;cellular process;metabolic process	cell;organelle;organelle part;membrane-enclosed lumen;cell part	catalytic activity;binding	Posttranslational modification, protein turnover, chaperones ; Energy production and conversion ;	Vibrio cholerae infection;Protein processing in endoplasmic reticulum	GO:0051716,cellular response to stimulus;GO:0009987,cellular process;GO:0050794,regulation of cellular process;GO:0051234,establishment of localization;GO:0050789,regulation of biological process;GO:0015031,protein transport;GO:0051179,localization;GO:0009306,protein secretion;GO:0046903,secretion;GO:0008152,metabolic process;GO:0051649,establishment of localization in cell;GO:0006950,response to…	GO:0048770,pigment granule;GO:0005783,endoplasmic reticulum;GO:0005622,intracellular;GO:0043229,intracellular organelle;GO:0009986,cell surface;GO:0044424,intracellular part;GO:0016023,cytoplasmic membrane-bounded vesicle;GO:0031974,membrane-enclosed lumen;GO:0043231,intracellular membrane-bounded organelle;GO:0044432,endoplasmic reticulum part;GO:0031982,vesicle;GO:0005788,endoplasmic reticulum …	GO:0016853,isomerase activity;GO:0005488,binding;GO:0016860,intramolecular oxidoreductase activity;GO:0003756,protein disulfide isomerase activity;GO:0005515,protein binding;GO:0016864,intramolecular oxidoreductase activity, transposing S-S bonds;GO:0016862,intramolecular oxidoreductase activity, interconverting keto- and enol-groups;GO:0003824,catalytic activity	ko04141,Protein processing in endoplasmic reticulum;ko05110,Vibrio cholerae infection
137	sp|P61978|HNRPK_HUMAN	Heterogeneous nuclear ribonucleoprotein K OS=Homo sapiens OX=9606 GN=HNRNPK PE=1 SV=1		down	0.549845	0.0192158	establishment of localization;negative regulation of biological process;metabolic process;death;response to stimulus;signaling;regulation of biological process;positive regulation of biological process;cellular process;developmental process;cellular component organization or biogenesis;multicellular organismal process;biological regulation;localization	macromolecular complex;cell;extracellular region part;organelle part;extracellular region;membrane-enclosed lumen;cell part;organelle	nucleic acid binding transcription factor activity;binding		Spliceosome	GO:0050793,regulation of developmental process;GO:0045807,positive regulation of endocytosis;GO:0048869,cellular developmental process;GO:0009987,cellular process;GO:0006807,nitrogen compound metabolic process;GO:0048732,gland development;GO:0051252,regulation of RNA metabolic process;GO:0007417,central nervous system development;GO:0006139,nucleobase, nucleoside, nucleotide and nucleic acid meta…	GO:0044446,intracellular organelle part;GO:0005623,cell;GO:0043226,organelle;GO:0070161,anchoring junction;GO:0044425,membrane part;GO:0000228,nuclear chromosome;GO:0030054,cell junction;GO:0031982,vesicle;GO:0005576,extracellular region;GO:0044463,cell projection part;GO:0043229,intracellular organelle;GO:0005622,intracellular;GO:0043005,neuron projection;GO:0031974,membrane-enclosed lumen;GO:00…	GO:0003677,DNA binding;GO:0005488,binding;GO:0003697,single-stranded DNA binding;GO:0003676,nucleic acid binding;GO:0003723,RNA binding;GO:0005515,protein binding;GO:0003729,mRNA binding;GO:0043566,structure-specific DNA binding	ko03040,Spliceosome
142	sp|Q9C0C2|TB182_HUMAN	182 kDa tankyrase-1-binding protein OS=Homo sapiens OX=9606 GN=TNKS1BP1 PE=1 SV=4		down	0.83173	0.0467792	cellular process;metabolic process;biological regulation;cellular component organization or biogenesis	organelle;cell;membrane-enclosed lumen;cell part;macromolecular complex;organelle part	binding			GO:0034645,cellular macromolecule biosynthetic process;GO:0009056,catabolic process;GO:0043170,macromolecule metabolic process;GO:0006259,DNA metabolic process;GO:0010467,gene expression;GO:0006401,RNA catabolic process;GO:0060249,anatomical structure homeostasis;GO:0006260,DNA replication;GO:0034962,cellular biopolymer catabolic process;GO:0044238,primary metabolic process;GO:0000956,nuclear-tra…	GO:0044428,nuclear part;GO:0043228,non-membrane-bounded organelle;GO:0031981,nuclear lumen;GO:0043234,protein complex;GO:0043231,intracellular membrane-bounded organelle;GO:0032991,macromolecular complex;GO:0044424,intracellular part;GO:0005634,nucleus;GO:0043232,intracellular non-membrane-bounded organelle;GO:0000784,nuclear chromosome, telomeric region;GO:0016020,membrane;GO:0044464,cell part;G…	GO:0005488,binding;GO:0008092,cytoskeletal protein binding;GO:0019899,enzyme binding;GO:0005515,protein binding
147	sp|P49588|SYAC_HUMAN	Alanine--tRNA ligase, cytoplasmic OS=Homo sapiens OX=9606 GN=AARS1 PE=1 SV=2		down	0.632579	0.0164925	response to stimulus;regulation of biological process;signaling;death;negative regulation of biological process;metabolic process;multicellular organismal process;biological regulation;cellular process;developmental process	organelle;cell;cell part;extracellular region;extracellular region part	catalytic activity;binding	Translation, ribosomal structure and biogenesis ;	Aminoacyl-tRNA biosynthesis	GO:0048513,organ development;GO:0006399,tRNA metabolic process;GO:0030902,hindbrain development;GO:0010467,gene expression;GO:0019538,protein metabolic process;GO:0010468,regulation of gene expression;GO:0048731,system development;GO:0043170,macromolecule metabolic process;GO:0048856,anatomical structure development;GO:0021680,cerebellar Purkinje cell layer development;GO:0016070,RNA metabolic pr…	GO:0044424,intracellular part;GO:0043229,intracellular organelle;GO:0005622,intracellular;GO:0043231,intracellular membrane-bounded organelle;GO:0044421,extracellular region part;GO:0005576,extracellular region;GO:0031982,vesicle;GO:0005739,mitochondrion;GO:0070062,extracellular vesicular exosome;GO:0043226,organelle;GO:0005623,cell;GO:0005829,cytosol;GO:0065010,extracellular membrane-bounded org…	GO:0004812,aminoacyl-tRNA ligase activity;GO:0003824,catalytic activity;GO:0032555,purine ribonucleotide binding;GO:0001883,purine nucleoside binding;GO:0030554,adenyl nucleotide binding;GO:0003723,RNA binding;GO:0016875,ligase activity, forming carbon-oxygen bonds;GO:0016597,amino acid binding;GO:0000049,tRNA binding;GO:0017076,purine nucleotide binding;GO:0005524,ATP binding;GO:0004813,alanine-…	ko00970,Aminoacyl-tRNA biosynthesis
149	sp|P13645|K1C10_HUMAN	Keratin, type I cytoskeletal 10 OS=Homo sapiens OX=9606 GN=KRT10 PE=1 SV=6		up	1.22345	4.99645e-12	cellular process;developmental process;response to stimulus;multicellular organismal process	cell part;macromolecular complex;organelle part;extracellular region;extracellular region part;organelle;cell	structural molecule activity		Pathogenic Escherichia coli infection;Staphylococcus aureus infection	GO:0030216,keratinocyte differentiation;GO:0032502,developmental process;GO:0009987,cellular process;GO:0030154,cell differentiation;GO:0048869,cellular developmental process	GO:0044424,intracellular part;GO:0005622,intracellular;GO:0043229,intracellular organelle;GO:0043231,intracellular membrane-bounded organelle;GO:0005576,extracellular region;GO:0044421,extracellular region part;GO:0031982,vesicle;GO:0005856,cytoskeleton;GO:0070062,extracellular vesicular exosome;GO:0045095,keratin filament;GO:0045111,intermediate filament cytoskeleton;GO:0043226,organelle;GO:0005…	GO:0005198,structural molecule activity	ko05130,Pathogenic Escherichia coli infection;ko05150,Staphylococcus aureus infection
151	sp|P33991|MCM4_HUMAN	DNA replication licensing factor MCM4 OS=Homo sapiens OX=9606 GN=MCM4 PE=1 SV=5		down	0.73997	0.0182098	biological regulation;regulation of biological process;negative regulation of biological process;metabolic process;cellular process	cell part;membrane-enclosed lumen;organelle part;macromolecular complex;organelle;cell	catalytic activity;binding	Replication, recombination and repair ;	DNA replication;Cell cycle	GO:0008152,metabolic process;GO:0007049,cell cycle;GO:0006139,nucleobase, nucleoside, nucleotide and nucleic acid metabolic process;GO:0000075,cell cycle checkpoint;GO:0022403,cell cycle phase;GO:0000084,S phase of mitotic cell cycle;GO:0006271,DNA strand elongation during DNA replication;GO:0006807,nitrogen compound metabolic process;GO:0009987,cellular process;GO:0050794,regulation of cellular …	GO:0032991,macromolecular complex;GO:0005622,intracellular;GO:0043229,intracellular organelle;GO:0044424,intracellular part;GO:0044427,chromosomal part;GO:0031974,membrane-enclosed lumen;GO:0043231,intracellular membrane-bounded organelle;GO:0000781,chromosome, telomeric region;GO:0043234,protein complex;GO:0031981,nuclear lumen;GO:0044446,intracellular organelle part;GO:0005623,cell;GO:0044428,n…	GO:0000166,nucleotide binding;GO:0016787,hydrolase activity;GO:0005515,protein binding;GO:0005488,binding;GO:0004003,ATP-dependent DNA helicase activity;GO:0004386,helicase activity;GO:0008094,DNA-dependent ATPase activity;GO:0016817,hydrolase activity, acting on acid anhydrides;GO:0070035,purine NTP-dependent helicase activity;GO:0003677,DNA binding;GO:0032559,adenyl ribonucleotide binding;GO:00…	ko04110,Cell cycle;ko03030,DNA replication
154	sp|Q15233|NONO_HUMAN	Non-POU domain-containing octamer-binding protein OS=Homo sapiens OX=9606 GN=NONO PE=1 SV=4		down	0.556553	0.00766881	metabolic process;negative regulation of biological process;cellular process;response to stimulus;rhythmic process;regulation of biological process;biological regulation	organelle part;cell part;membrane-enclosed lumen;cell;organelle	binding			GO:0042752,regulation of circadian rhythm;GO:0016071,mRNA metabolic process;GO:0008380,RNA splicing;GO:0080090,regulation of primary metabolic process;GO:0048519,negative regulation of biological process;GO:0065007,biological regulation;GO:0010556,regulation of macromolecule biosynthetic process;GO:0006396,RNA processing;GO:0010629,negative regulation of gene expression;GO:0045892,negative regula…	GO:0044424,intracellular part;GO:0005622,intracellular;GO:0043229,intracellular organelle;GO:0043231,intracellular membrane-bounded organelle;GO:0016604,nuclear body;GO:0031974,membrane-enclosed lumen;GO:0031981,nuclear lumen;GO:0043226,organelle;GO:0005623,cell;GO:0044428,nuclear part;GO:0044446,intracellular organelle part;GO:0044422,organelle part;GO:0070013,intracellular organelle lumen;GO:00…	GO:0042802,identical protein binding;GO:0005515,protein binding;GO:0003682,chromatin binding;GO:0005488,binding
157	sp|P27816|MAP4_HUMAN	Microtubule-associated protein 4 OS=Homo sapiens OX=9606 GN=MAP4 PE=1 SV=3		down	0.66479	0.00130659	cellular component organization or biogenesis;multicellular organismal process;localization;establishment of localization;developmental process;cellular process	organelle;cell;cell part;organelle part;macromolecular complex;extracellular region;extracellular region part	structural molecule activity;binding			GO:0032501,multicellular organismal process;GO:0007017,microtubule-based process;GO:0031175,neuron projection development;GO:0007399,nervous system development;GO:0030154,cell differentiation;GO:0007051,spindle organization;GO:0000279,M phase;GO:0022402,cell cycle process;GO:0051234,establishment of localization;GO:0048731,system development;GO:0007052,mitotic spindle organization;GO:0048856,anat…	GO:0044424,intracellular part;GO:0032991,macromolecular complex;GO:0043231,intracellular membrane-bounded organelle;GO:0044421,extracellular region part;GO:0070062,extracellular vesicular exosome;GO:0043234,protein complex;GO:0043228,non-membrane-bounded organelle;GO:0044422,organelle part;GO:0042995,cell projection;GO:0005886,plasma membrane;GO:0043227,membrane-bounded organelle;GO:0016020,membr…	GO:0005198,structural molecule activity;GO:0005515,protein binding;GO:0008092,cytoskeletal protein binding;GO:0005488,binding;GO:0015631,tubulin binding;GO:0008017,microtubule binding
164	sp|P52701|MSH6_HUMAN	DNA mismatch repair protein Msh6 OS=Homo sapiens OX=9606 GN=MSH6 PE=1 SV=2		down	0.800802	0.0407233	cellular process;developmental process;viral reproduction;positive regulation of biological process;multicellular organismal process;biological regulation;cellular component organization or biogenesis;death;negative regulation of biological process;metabolic process;immune system process;regulation of biological process;signaling;response to stimulus	organelle part;macromolecular complex;cell part;membrane-enclosed lumen;cell;organelle	catalytic activity;binding	Replication, recombination and repair ;	Colorectal cancer;Mismatch repair;Pathways in cancer	GO:0048522,positive regulation of cellular process;GO:0010605,negative regulation of macromolecule metabolic process;GO:0065007,biological regulation;GO:0080090,regulation of primary metabolic process;GO:0044260,cellular macromolecule metabolic process;GO:0006955,immune response;GO:0050867,positive regulation of cell activation;GO:0031324,negative regulation of cellular metabolic process;GO:00069…	GO:0044444,cytoplasmic part;GO:0005654,nucleoplasm;GO:0000790,nuclear chromatin;GO:0005737,cytoplasm;GO:0043233,organelle lumen;GO:0005694,chromosome;GO:0070013,intracellular organelle lumen;GO:0044454,nuclear chromosome part;GO:0044446,intracellular organelle part;GO:0005623,cell;GO:0043226,organelle;GO:0000228,nuclear chromosome;GO:0044427,chromosomal part;GO:0031974,membrane-enclosed lumen;GO:…	GO:0043167,ion binding;GO:0005488,binding;GO:0032559,adenyl ribonucleotide binding;GO:0016817,hydrolase activity, acting on acid anhydrides;GO:0032553,ribonucleotide binding;GO:0000166,nucleotide binding;GO:0032405,MutLalpha complex binding;GO:0016818,hydrolase activity, acting on acid anhydrides, in phosphorus-containing anhydrides;GO:0005524,ATP binding;GO:0043169,cation binding;GO:0032403,prot…	ko05200,Pathways in cancer;ko05210,Colorectal cancer;ko03430,Mismatch repair
165	sp|P55265|DSRAD_HUMAN	Double-stranded RNA-specific adenosine deaminase OS=Homo sapiens OX=9606 GN=ADAR PE=1 SV=4		down	0.782659	0.0093834	developmental process;localization;biological regulation;cellular component organization or biogenesis;regulation of biological process;positive regulation of biological process;viral reproduction;cellular process;reproductive process;multicellular organismal process;multi-organism process;metabolic process;negative regulation of biological process;death;immune system process;establishment of loc…	organelle;cell;cell part;membrane-enclosed lumen;organelle part	binding;catalytic activity		Cytosolic DNA-sensing pathway	GO:0008152,metabolic process;GO:0001503,ossification;GO:0050789,regulation of biological process;GO:0002200,somatic diversification of immune receptors;GO:0050792,regulation of viral reproduction;GO:0015031,protein transport;GO:0043067,regulation of programmed cell death;GO:0051716,cellular response to stimulus;GO:0043009,chordate embryonic development;GO:0050794,regulation of cellular process;GO…	GO:0043227,membrane-bounded organelle;GO:0043233,organelle lumen;GO:0005730,nucleolus;GO:0005737,cytoplasm;GO:0070013,intracellular organelle lumen;GO:0044422,organelle part;GO:0005654,nucleoplasm;GO:0005634,nucleus;GO:0044464,cell part;GO:0016020,membrane;GO:0043232,intracellular non-membrane-bounded organelle;GO:0043231,intracellular membrane-bounded organelle;GO:0031974,membrane-enclosed lumen…	GO:0005515,protein binding;GO:0016810,hydrolase activity, acting on carbon-nitrogen (but not peptide) bonds;GO:0016787,hydrolase activity;GO:0003824,catalytic activity;GO:0003677,DNA binding;GO:0043169,cation binding;GO:0046872,metal ion binding;GO:0003676,nucleic acid binding;GO:0043167,ion binding;GO:0005488,binding	ko04623,Cytosolic DNA-sensing pathway
169	sp|P35527|K1C9_HUMAN	Keratin, type I cytoskeletal 9 OS=Homo sapiens OX=9606 GN=KRT9 PE=1 SV=3		up	18.6325	0	developmental process;cellular process;reproductive process;multicellular organismal process;reproduction;cellular component organization or biogenesis	organelle part;extracellular region;macromolecular complex;extracellular region part;cell part;cell;organelle	structural molecule activity		Pathogenic Escherichia coli infection;Staphylococcus aureus infection	GO:0048856,anatomical structure development;GO:0007010,cytoskeleton organization;GO:0007275,multicellular organismal development;GO:0045103,intermediate filament-based process;GO:0048513,organ development;GO:0008544,epidermis development;GO:0048731,system development;GO:0009987,cellular process;GO:0043588,skin development;GO:0007283,spermatogenesis;GO:0019953,sexual reproduction;GO:0045104,interm…	GO:0005634,nucleus;GO:0043230,extracellular organelle;GO:0016020,membrane;GO:0044464,cell part;GO:0043232,intracellular non-membrane-bounded organelle;GO:0005615,extracellular space;GO:0044430,cytoskeletal part;GO:0043227,membrane-bounded organelle;GO:0031988,membrane-bounded vesicle;GO:0005882,intermediate filament;GO:0065010,extracellular membrane-bounded organelle;GO:0044422,organelle part;GO:…	GO:0005198,structural molecule activity;GO:0005200,structural constituent of cytoskeleton	ko05150,Staphylococcus aureus infection;ko05130,Pathogenic Escherichia coli infection
171	sp|P43243|MATR3_HUMAN	Matrin-3 OS=Homo sapiens OX=9606 GN=MATR3 PE=1 SV=2		down	0.751758	0.00464334	metabolic process;regulation of biological process;biological regulation	organelle part;membrane-enclosed lumen;cell part;cell;organelle	structural molecule activity;binding			GO:0010608,posttranscriptional regulation of gene expression;GO:0050789,regulation of biological process;GO:0019222,regulation of metabolic process;GO:0065007,biological regulation;GO:0060255,regulation of macromolecule metabolic process;GO:0010468,regulation of gene expression	GO:0043227,membrane-bounded organelle;GO:0043233,organelle lumen;GO:0016363,nuclear matrix;GO:0019866,organelle inner membrane;GO:0031967,organelle envelope;GO:0034399,nuclear periphery;GO:0012505,endomembrane system;GO:0070013,intracellular organelle lumen;GO:0044422,organelle part;GO:0005654,nucleoplasm;GO:0005634,nucleus;GO:0016020,membrane;GO:0044464,cell part;GO:0005635,nuclear envelope;GO:0…	GO:0043167,ion binding;GO:0005488,binding;GO:0043169,cation binding;GO:0008270,zinc ion binding;GO:0046872,metal ion binding;GO:0046914,transition metal ion binding;GO:0000166,nucleotide binding;GO:0005515,protein binding;GO:0005198,structural molecule activity
172	sp|O14980|XPO1_HUMAN	Exportin-1 OS=Homo sapiens OX=9606 GN=XPO1 PE=1 SV=1		down	0.760201	0.00193014	response to stimulus;signaling;regulation of biological process;establishment of localization;metabolic process;negative regulation of biological process;cellular component organization or biogenesis;localization;biological regulation;cellular process	organelle part;macromolecular complex;cell part;membrane-enclosed lumen;cell;organelle	transporter activity;binding	Nuclear structure ; Intracellular trafficking, secretion, and vesicular transport ;	RNA transport	GO:0006996,organelle organization;GO:0010564,regulation of cell cycle process;GO:0051246,regulation of protein metabolic process;GO:0051641,cellular localization;GO:0051726,regulation of cell cycle;GO:0019222,regulation of metabolic process;GO:0006357,regulation of transcription from RNA polymerase II promoter;GO:0031323,regulation of cellular metabolic process;GO:0031327,negative regulation of c…	GO:0031090,organelle membrane;GO:0043234,protein complex;GO:0031965,nuclear membrane;GO:0031981,nuclear lumen;GO:0044428,nuclear part;GO:0043228,non-membrane-bounded organelle;GO:0044424,intracellular part;GO:0032991,macromolecular complex;GO:0043231,intracellular membrane-bounded organelle;GO:0030529,ribonucleoprotein complex;GO:0015030,Cajal body;GO:0031975,envelope;GO:0044464,cell part;GO:0016…	GO:0051020,GTPase binding;GO:0003723,RNA binding;GO:0005515,protein binding;GO:0019904,protein domain specific binding;GO:0019899,enzyme binding;GO:0005215,transporter activity;GO:0005488,binding;GO:0003676,nucleic acid binding;GO:0022892,substrate-specific transporter activity;GO:0031267,small GTPase binding;GO:0017016,Ras GTPase binding;GO:0008565,protein transporter activity	ko03013,RNA transport
181	sp|P09651|ROA1_HUMAN	Heterogeneous nuclear ribonucleoprotein A1 OS=Homo sapiens OX=9606 GN=HNRNPA1 PE=1 SV=5		down	0.569385	0.00595623	cellular component organization or biogenesis;localization;biological regulation;positive regulation of biological process;viral reproduction;cellular process;regulation of biological process;establishment of localization;negative regulation of biological process;metabolic process	macromolecular complex;cell;virion;virion part;cell part;membrane-enclosed lumen;extracellular region;organelle part;extracellular region part;organelle	binding	General function prediction only ;	Spliceosome	GO:0044260,cellular macromolecule metabolic process;GO:0010639,negative regulation of organelle organization;GO:0031326,regulation of cellular biosynthetic process;GO:0051129,negative regulation of cellular component organization;GO:0006810,transport;GO:0010557,positive regulation of macromolecule biosynthetic process;GO:0031324,negative regulation of cellular metabolic process;GO:0010638,positiv…	GO:0031981,nuclear lumen;GO:0044428,nuclear part;GO:0043228,non-membrane-bounded organelle;GO:0070062,extracellular vesicular exosome;GO:0044421,extracellular region part;GO:0032991,macromolecular complex;GO:0044424,intracellular part;GO:0030529,ribonucleoprotein complex;GO:0043231,intracellular membrane-bounded organelle;GO:0043232,intracellular non-membrane-bounded organelle;GO:0044464,cell par…	GO:0003676,nucleic acid binding;GO:0003727,single-stranded RNA binding;GO:0000166,nucleotide binding;GO:0005488,binding;GO:0005515,protein binding;GO:0003723,RNA binding	ko03040,Spliceosome
198	sp|P62701|RS4X_HUMAN	40S ribosomal protein S4, X isoform OS=Homo sapiens OX=9606 GN=RPS4X PE=1 SV=2		down	0.706134	0.0186646	reproduction;regulation of biological process;cell proliferation;establishment of localization;metabolic process;cellular component organization or biogenesis;multicellular organismal process;biological regulation;localization;reproductive process;cellular process;developmental process;viral reproduction;positive regulation of biological process	organelle part;extracellular region part;macromolecular complex;extracellular region;cell part;cell;organelle	structural molecule activity;binding	Translation, ribosomal structure and biogenesis ;	Ribosome	GO:0050789,regulation of biological process;GO:0034961,cellular biopolymer biosynthetic process;GO:0006351,transcription, DNA-dependent;GO:0015031,protein transport;GO:0032268,regulation of cellular protein metabolic process;GO:0006520,cellular amino acid metabolic process;GO:0050794,regulation of cellular process;GO:0034623,cellular macromolecular complex disassembly;GO:0043285,biopolymer catabo…	GO:0044446,intracellular organelle part;GO:0043226,organelle;GO:0005623,cell;GO:0070161,anchoring junction;GO:0044425,membrane part;GO:0022627,cytosolic small ribosomal subunit;GO:0005844,polysome;GO:0030054,cell junction;GO:0005576,extracellular region;GO:0031982,vesicle;GO:0005622,intracellular;GO:0043229,intracellular organelle;GO:0033279,ribosomal subunit;GO:0044444,cytoplasmic part;GO:002262…	GO:0005198,structural molecule activity;GO:0005515,protein binding;GO:0019843,rRNA binding;GO:0003735,structural constituent of ribosome;GO:0003723,RNA binding;GO:0003676,nucleic acid binding;GO:0005488,binding	ko03010,Ribosome
216	sp|P36871|PGM1_HUMAN	Phosphoglucomutase-1 OS=Homo sapiens OX=9606 GN=PGM1 PE=1 SV=3		down	0.829276	0.0406295	metabolic process;cellular process;response to stimulus	organelle;cell;cell part;extracellular region part;extracellular region	catalytic activity;binding	Carbohydrate transport and metabolism ;	Amino sugar and nucleotide sugar metabolism;Glycolysis / Gluconeogenesis;Starch and sucrose metabolism;Microbial metabolism in diverse environments;Galactose metabolism;Pentose phosphate pathway;Metabolic pathways;Purine metabolism	GO:0044265,cellular macromolecule catabolic process;GO:0008152,metabolic process;GO:0046164,alcohol catabolic process;GO:0032787,monocarboxylic acid metabolic process;GO:0009314,response to radiation;GO:0009628,response to abiotic stimulus;GO:0044264,cellular polysaccharide metabolic process;GO:0044248,cellular catabolic process;GO:0043285,biopolymer catabolic process;GO:0009987,cellular process;…	GO:0005623,cell;GO:0043226,organelle;GO:0043228,non-membrane-bounded organelle;GO:0070062,extracellular vesicular exosome;GO:0005856,cytoskeleton;GO:0005576,extracellular region;GO:0031982,vesicle;GO:0044421,extracellular region part;GO:0016529,sarcoplasmic reticulum;GO:0015629,actin cytoskeleton;GO:0043231,intracellular membrane-bounded organelle;GO:0044424,intracellular part;GO:0005783,endoplas…	GO:0043169,cation binding;GO:0046872,metal ion binding;GO:0016866,intramolecular transferase activity;GO:0016853,isomerase activity;GO:0016868,intramolecular transferase activity, phosphotransferases;GO:0005488,binding;GO:0043167,ion binding;GO:0005515,protein binding;GO:0000287,magnesium ion binding;GO:0003824,catalytic activity	ko00030,Pentose phosphate pathway;ko01120,Microbial metabolism in diverse environments;ko00500,Starch and sucrose metabolism;ko00520,Amino sugar and nucleotide sugar metabolism;ko01100,Metabolic pathways;ko00052,Galactose metabolism;ko00230,Purine metabolism;ko00010,Glycolysis / Gluconeogenesis
219	sp|P60174|TPIS_HUMAN	Triosephosphate isomerase OS=Homo sapiens OX=9606 GN=TPI1 PE=1 SV=3		down	0.758955	0.0067798	metabolic process;developmental process;cellular process;multicellular organismal process	cell part;extracellular region;extracellular region part;organelle;cell	binding;catalytic activity	Carbohydrate transport and metabolism ;	Fructose and mannose metabolism;Inositol phosphate metabolism;Microbial metabolism in diverse environments;Glycolysis / Gluconeogenesis;Metabolic pathways	GO:0019400,alditol metabolic process;GO:0006082,organic acid metabolic process;GO:0019751,polyol metabolic process;GO:0019320,hexose catabolic process;GO:0005975,carbohydrate metabolic process;GO:0019752,carboxylic acid metabolic process;GO:0044260,cellular macromolecule metabolic process;GO:0006098,pentose-phosphate shunt;GO:0006766,vitamin metabolic process;GO:0006732,coenzyme metabolic process…	GO:0044464,cell part;GO:0005634,nucleus;GO:0044444,cytoplasmic part;GO:0043230,extracellular organelle;GO:0005615,extracellular space;GO:0065010,extracellular membrane-bounded organelle;GO:0005737,cytoplasm;GO:0043227,membrane-bounded organelle;GO:0031988,membrane-bounded vesicle;GO:0005829,cytosol;GO:0005623,cell;GO:0043226,organelle;GO:0070062,extracellular vesicular exosome;GO:0044421,extracel…	GO:0005488,binding;GO:0019899,enzyme binding;GO:0016853,isomerase activity;GO:0005515,protein binding;GO:0031625,ubiquitin protein ligase binding;GO:0016860,intramolecular oxidoreductase activity;GO:0016861,intramolecular oxidoreductase activity, interconverting aldoses and ketoses;GO:0003824,catalytic activity	ko00562,Inositol phosphate metabolism;ko00051,Fructose and mannose metabolism;ko01100,Metabolic pathways;ko01120,Microbial metabolism in diverse environments;ko00010,Glycolysis / Gluconeogenesis
222	sp|Q14247|SRC8_HUMAN	Src substrate cortactin OS=Homo sapiens OX=9606 GN=CTTN PE=1 SV=2		down	0.670314	0.00308167	establishment of localization;growth;response to stimulus;regulation of biological process;biological adhesion;signaling;locomotion;cellular process;developmental process;positive regulation of biological process;cellular component organization or biogenesis;multicellular organismal process;biological regulation;localization	cell part;macromolecular complex;organelle part;extracellular region;extracellular region part;organelle;cell	binding		Bacterial invasion of epithelial cells;Pathogenic Escherichia coli infection;Shigellosis;Tight junction	GO:0007010,cytoskeleton organization;GO:0051247,positive regulation of protein metabolic process;GO:0044087,regulation of cellular component biogenesis;GO:0060284,regulation of cell development;GO:0048699,generation of neurons;GO:0032268,regulation of cellular protein metabolic process;GO:0030833,regulation of actin filament polymerization;GO:0050794,regulation of cellular process;GO:0022610,biol…	GO:0044425,membrane part;GO:0070161,anchoring junction;GO:0002102,podosome;GO:0034702,ion channel complex;GO:0044446,intracellular organelle part;GO:0005623,cell;GO:0043226,organelle;GO:0005622,intracellular;GO:0043229,intracellular organelle;GO:0005905,coated pit;GO:0043005,neuron projection;GO:0030054,cell junction;GO:0031982,vesicle;GO:0005576,extracellular region;GO:0005856,cytoskeleton;GO:00…	GO:0005488,binding;GO:0005515,protein binding	ko05100,Bacterial invasion of epithelial cells;ko04530,Tight junction;ko05131,Shigellosis;ko05130,Pathogenic Escherichia coli infection
227	sp|P35998|PRS7_HUMAN	26S proteasome regulatory subunit 7 OS=Homo sapiens OX=9606 GN=PSMC2 PE=1 SV=3		up	1.27961	0.0159365	signaling;locomotion;regulation of biological process;response to stimulus;negative regulation of biological process;metabolic process;death;immune system process;biological regulation;multicellular organismal process;cellular component organization or biogenesis;viral reproduction;positive regulation of biological process;developmental process;cellular process	cell;organelle;macromolecular complex;organelle part;membrane-enclosed lumen;cell part	catalytic activity;binding	Posttranslational modification, protein turnover, chaperones ;	Proteasome	GO:0042981,regulation of apoptosis;GO:0044093,positive regulation of molecular function;GO:0030030,cell projection organization;GO:0033209,tumor necrosis factor-mediated signaling pathway;GO:0031323,regulation of cellular metabolic process;GO:0006357,regulation of transcription from RNA polymerase II promoter;GO:0031328,positive regulation of cellular biosynthetic process;GO:0065009,regulation of…	GO:0044446,intracellular organelle part;GO:0043226,organelle;GO:0005623,cell;GO:0031974,membrane-enclosed lumen;GO:0043229,intracellular organelle;GO:0005622,intracellular;GO:0044444,cytoplasmic part;GO:0005654,nucleoplasm;GO:0000502,proteasome complex;GO:0008540,proteasome regulatory particle, base subcomplex;GO:0000932,cytoplasmic mRNA processing body;GO:0070013,intracellular organelle lumen;GO…	GO:0003824,catalytic activity;GO:0032555,purine ribonucleotide binding;GO:0000166,nucleotide binding;GO:0016787,hydrolase activity;GO:0001883,purine nucleoside binding;GO:0030554,adenyl nucleotide binding;GO:0017025,TATA-binding protein binding;GO:0005515,protein binding;GO:0017076,purine nucleotide binding;GO:0005524,ATP binding;GO:0005488,binding;GO:0001882,nucleoside binding;GO:0032553,ribonuc…	ko03050,Proteasome
234	sp|P17812|PYRG1_HUMAN	CTP synthase 1 OS=Homo sapiens OX=9606 GN=CTPS1 PE=1 SV=2		up	1.36293	0.020656	cell proliferation;immune system process;cellular process;metabolic process;response to stimulus	cell part;cell	binding;catalytic activity	Nucleotide transport and metabolism ;	Pyrimidine metabolism;Metabolic pathways	GO:0009064,glutamine family amino acid metabolic process;GO:0015949,nucleobase, nucleoside and nucleotide interconversion;GO:0043436,oxoacid metabolic process;GO:0006541,glutamine metabolic process;GO:0046651,lymphocyte proliferation;GO:0006082,organic acid metabolic process;GO:0005975,carbohydrate metabolic process;GO:0019752,carboxylic acid metabolic process;GO:0032943,mononuclear cell prolifer…	GO:0005623,cell;GO:0044444,cytoplasmic part;GO:0016020,membrane;GO:0044464,cell part;GO:0005737,cytoplasm;GO:0005829,cytosol;GO:0044424,intracellular part;GO:0005622,intracellular	GO:0016879,ligase activity, forming carbon-nitrogen bonds;GO:0030554,adenyl nucleotide binding;GO:0001883,purine nucleoside binding;GO:0000166,nucleotide binding;GO:0003824,catalytic activity;GO:0032555,purine ribonucleotide binding;GO:0016874,ligase activity;GO:0017076,purine nucleotide binding;GO:0001882,nucleoside binding;GO:0005488,binding;GO:0005524,ATP binding;GO:0032559,adenyl ribonucleoti…	ko01100,Metabolic pathways;ko00240,Pyrimidine metabolism
237	sp|P11413|G6PD_HUMAN	Glucose-6-phosphate 1-dehydrogenase OS=Homo sapiens OX=9606 GN=G6PD PE=1 SV=4		down	0.83273	0.0463984	cellular process;developmental process;multicellular organismal process;biological regulation;metabolic process;negative regulation of biological process;death;immune system process;regulation of biological process;response to stimulus	organelle part;extracellular region;extracellular region part;cell part;cell;organelle	binding;catalytic activity	Carbohydrate transport and metabolism ;	Pentose phosphate pathway;Metabolic pathways;Glutathione metabolism;Microbial metabolism in diverse environments	GO:0010467,gene expression;GO:0006006,glucose metabolic process;GO:0044085,cellular component biogenesis;GO:0009056,catabolic process;GO:0002376,immune system process;GO:0048731,system development;GO:0045471,response to ethanol;GO:0005996,monosaccharide metabolic process;GO:0021700,developmental maturation;GO:0006739,NADP metabolic process;GO:0048856,anatomical structure development;GO:0016070,RN…	GO:0070062,extracellular vesicular exosome;GO:0043228,non-membrane-bounded organelle;GO:0044424,intracellular part;GO:0043231,intracellular membrane-bounded organelle;GO:0005813,centrosome;GO:0009898,internal side of plasma membrane;GO:0044421,extracellular region part;GO:0016020,membrane;GO:0044464,cell part;GO:0043232,intracellular non-membrane-bounded organelle;GO:0043230,extracellular organel…	GO:0000166,nucleotide binding;GO:0016614,oxidoreductase activity, acting on CH-OH group of donors;GO:0016491,oxidoreductase activity;GO:0005515,protein binding;GO:0050661,NADP or NADPH binding;GO:0042803,protein homodimerization activity;GO:0046983,protein dimerization activity;GO:0005488,binding;GO:0030246,carbohydrate binding;GO:0005529,sugar binding;GO:0050662,coenzyme binding;GO:0048029,monos…	ko01120,Microbial metabolism in diverse environments;ko00030,Pentose phosphate pathway;ko00480,Glutathione metabolism;ko01100,Metabolic pathways
245	sp|Q13435|SF3B2_HUMAN	Splicing factor 3B subunit 2 OS=Homo sapiens OX=9606 GN=SF3B2 PE=1 SV=2		down	0.786728	0.000599417	cellular process;metabolic process	macromolecular complex;organelle part;cell part;membrane-enclosed lumen;cell;organelle	binding	RNA processing and modification ;	Spliceosome	GO:0044238,primary metabolic process;GO:0008152,metabolic process;GO:0006139,nucleobase, nucleoside, nucleotide and nucleic acid metabolic process;GO:0000377,RNA splicing, via transesterification reactions with bulged adenosine as nucleophile;GO:0016070,RNA metabolic process;GO:0044237,cellular metabolic process;GO:0034960,cellular biopolymer metabolic process;GO:0009987,cellular process;GO:00068…	GO:0043229,intracellular organelle;GO:0032991,macromolecular complex;GO:0005622,intracellular;GO:0044424,intracellular part;GO:0030529,ribonucleoprotein complex;GO:0031974,membrane-enclosed lumen;GO:0043231,intracellular membrane-bounded organelle;GO:0031981,nuclear lumen;GO:0044446,intracellular organelle part;GO:0043226,organelle;GO:0005623,cell;GO:0044428,nuclear part;GO:0070013,intracellular …	GO:0005488,binding;GO:0005515,protein binding	ko03040,Spliceosome
247	sp|P08237|PFKAM_HUMAN	ATP-dependent 6-phosphofructokinase, muscle type OS=Homo sapiens OX=9606 GN=PFKM PE=1 SV=2		up	1.31102	0.044217	signaling;regulation of biological process;establishment of localization;metabolic process;cellular component organization or biogenesis;localization;biological regulation;positive regulation of biological process;cellular process	extracellular region;macromolecular complex;extracellular region part;cell part;cell;organelle	binding;catalytic activity	Carbohydrate transport and metabolism ;	Metabolic pathways;Pentose phosphate pathway;Glycolysis / Gluconeogenesis;Fructose and mannose metabolism;Microbial metabolism in diverse environments;Galactose metabolism	GO:0005975,carbohydrate metabolic process;GO:0005976,polysaccharide metabolic process;GO:0065007,biological regulation;GO:0051049,regulation of transport;GO:0006112,energy reserve metabolic process;GO:0048522,positive regulation of cellular process;GO:0050796,regulation of insulin secretion;GO:0019725,cellular homeostasis;GO:0044260,cellular macromolecule metabolic process;GO:0022607,cellular com…	GO:0032991,macromolecular complex;GO:0005622,intracellular;GO:0044424,intracellular part;GO:0044421,extracellular region part;GO:0031982,vesicle;GO:0005576,extracellular region;GO:0070062,extracellular vesicular exosome;GO:0044425,membrane part;GO:0043234,protein complex;GO:0005623,cell;GO:0043226,organelle;GO:0005829,cytosol;GO:0044459,plasma membrane part;GO:0005886,plasma membrane;GO:0005737,c…	GO:0017076,purine nucleotide binding;GO:0016772,transferase activity, transferring phosphorus-containing groups;GO:0008022,protein C-terminus binding;GO:0001883,purine nucleoside binding;GO:0003824,catalytic activity;GO:0032555,purine ribonucleotide binding;GO:0016301,kinase activity;GO:0030554,adenyl nucleotide binding;GO:0042802,identical protein binding;GO:0043169,cation binding;GO:0001882,nuc…	ko00030,Pentose phosphate pathway;ko01100,Metabolic pathways;ko00051,Fructose and mannose metabolism;ko00010,Glycolysis / Gluconeogenesis;ko01120,Microbial metabolism in diverse environments;ko00052,Galactose metabolism
269	sp|P46087|NOP2_HUMAN	Probable 28S rRNA (cytosine(4447)-C(5))-methyltransferase OS=Homo sapiens OX=9606 GN=NOP2 PE=1 SV=2		up	1.54033	0.0083613	cellular process;positive regulation of biological process;metabolic process;cell proliferation;biological regulation;regulation of biological process;cellular component organization or biogenesis	cell;organelle;organelle part;cell part;membrane-enclosed lumen	binding;catalytic activity	Translation, ribosomal structure and biogenesis ;	Tyrosine metabolism;Selenoamino acid metabolism;Histidine metabolism;Microbial metabolism in diverse environments	GO:0006139,nucleobase, nucleoside, nucleotide and nucleic acid metabolic process;GO:0042127,regulation of cell proliferation;GO:0008152,metabolic process;GO:0044238,primary metabolic process;GO:0042254,ribosome biogenesis;GO:0044237,cellular metabolic process;GO:0034960,cellular biopolymer metabolic process;GO:0016070,RNA metabolic process;GO:0008284,positive regulation of cell proliferation;GO:0…	GO:0044424,intracellular part;GO:0005622,intracellular;GO:0043229,intracellular organelle;GO:0043231,intracellular membrane-bounded organelle;GO:0031974,membrane-enclosed lumen;GO:0031981,nuclear lumen;GO:0005623,cell;GO:0043228,non-membrane-bounded organelle;GO:0044428,nuclear part;GO:0043226,organelle;GO:0044446,intracellular organelle part;GO:0043233,organelle lumen;GO:0005730,nucleolus;GO:004…	GO:0016740,transferase activity;GO:0008168,methyltransferase activity;GO:0005515,protein binding;GO:0016741,transferase activity, transferring one-carbon groups;GO:0005488,binding;GO:0003824,catalytic activity;GO:0008757,S-adenosylmethionine-dependent methyltransferase activity	ko00450,Selenoamino acid metabolism;ko00350,Tyrosine metabolism;ko00340,Histidine metabolism;ko01120,Microbial metabolism in diverse environments
270	sp|Q9BQG0|MBB1A_HUMAN	Myb-binding protein 1A OS=Homo sapiens OX=9606 GN=MYBBP1A PE=1 SV=2		up	1.23047	0.0481435	rhythmic process;localization;biological regulation;multicellular organismal process;positive regulation of biological process;cellular process;developmental process;response to stimulus;signaling;regulation of biological process;establishment of localization;metabolic process;negative regulation of biological process;death	cell;organelle;organelle part;macromolecular complex;membrane-enclosed lumen;cell part	catalytic activity;protein binding transcription factor activity;binding			GO:0045934,negative regulation of nucleobase, nucleoside, nucleotide and nucleic acid metabolic process;GO:0060255,regulation of macromolecule metabolic process;GO:0010628,positive regulation of gene expression;GO:0019222,regulation of metabolic process;GO:0031323,regulation of cellular metabolic process;GO:0031327,negative regulation of cellular biosynthetic process;GO:0010604,positive regulatio…	GO:0005730,nucleolus;GO:0005737,cytoplasm;GO:0043233,organelle lumen;GO:0043227,membrane-bounded organelle;GO:0070013,intracellular organelle lumen;GO:0044422,organelle part;GO:0043232,intracellular non-membrane-bounded organelle;GO:0044464,cell part;GO:0016020,membrane;GO:0005634,nucleus;GO:0005654,nucleoplasm;GO:0043229,intracellular organelle;GO:0032991,macromolecular complex;GO:0005622,intrac…	GO:0016779,nucleotidyltransferase activity;GO:0005488,binding;GO:0016564,transcription repressor activity;GO:0003677,DNA binding;GO:0034061,DNA polymerase activity;GO:0008134,transcription factor binding;GO:0043565,sequence-specific DNA binding;GO:0005515,protein binding;GO:0003887,DNA-directed DNA polymerase activity;GO:0016740,transferase activity;GO:0003712,transcription cofactor activity;GO:0…
274	sp|O00567|NOP56_HUMAN	Nucleolar protein 56 OS=Homo sapiens OX=9606 GN=NOP56 PE=1 SV=4		up	1.24996	0.0464541	cellular component organization or biogenesis;cellular process;metabolic process	cell;organelle;organelle part;macromolecular complex;cell part;membrane-enclosed lumen	binding	Translation, ribosomal structure and biogenesis ;	Spliceosome	GO:0009987,cellular process;GO:0034470,ncRNA processing;GO:0006807,nitrogen compound metabolic process;GO:0043170,macromolecule metabolic process;GO:0044085,cellular component biogenesis;GO:0010467,gene expression;GO:0006364,rRNA processing;GO:0008152,metabolic process;GO:0044238,primary metabolic process;GO:0042254,ribosome biogenesis;GO:0006139,nucleobase, nucleoside, nucleotide and nucleic aci…	GO:0043231,intracellular membrane-bounded organelle;GO:0031974,membrane-enclosed lumen;GO:0030529,ribonucleoprotein complex;GO:0044424,intracellular part;GO:0043229,intracellular organelle;GO:0032991,macromolecular complex;GO:0005622,intracellular;GO:0030684,preribosome;GO:0032040,small-subunit processome;GO:0005623,cell;GO:0043226,organelle;GO:0044428,nuclear part;GO:0043228,non-membrane-bounded…	GO:0005488,binding;GO:0003676,nucleic acid binding;GO:0003723,RNA binding;GO:0030515,snoRNA binding	ko03040,Spliceosome
314	sp|Q8IVF2|AHNK2_HUMAN	Protein AHNAK2 OS=Homo sapiens OX=9606 GN=AHNAK2 PE=1 SV=2		down	0.747859	0.0161658	response to stimulus;cellular component organization or biogenesis;cellular process	organelle;cell;cell part;organelle part	binding			GO:0009605,response to external stimulus;GO:0016044,membrane organization;GO:0050896,response to stimulus;GO:0006950,response to stress;GO:0016043,cellular component organization;GO:0009987,cellular process;GO:0042060,wound healing;GO:0009611,response to wounding;GO:0007009,plasma membrane organization	GO:0042383,sarcolemma;GO:0031090,organelle membrane;GO:0031674,I band;GO:0030017,sarcomere;GO:0043231,intracellular membrane-bounded organelle;GO:0044424,intracellular part;GO:0012506,vesicle membrane;GO:0044449,contractile fiber part;GO:0005634,nucleus;GO:0016020,membrane;GO:0044464,cell part;GO:0012505,endomembrane system;GO:0044459,plasma membrane part;GO:0044422,organelle part;GO:0043227,memb…	GO:0005488,binding;GO:0005515,protein binding
315	sp|P05198|IF2A_HUMAN	Eukaryotic translation initiation factor 2 subunit 1 OS=Homo sapiens OX=9606 GN=EIF2S1 PE=1 SV=3		up	1.26	0.0426537	multi-organism process;biological regulation;localization;cellular process;developmental process;positive regulation of biological process;response to stimulus;regulation of biological process;establishment of localization;immune system process;death;metabolic process;negative regulation of biological process	macromolecular complex;extracellular region;extracellular region part;cell part;cell;organelle	binding	Translation, ribosomal structure and biogenesis ;	Hepatitis C;RNA transport;Protein processing in endoplasmic reticulum	GO:0006810,transport;GO:0031326,regulation of cellular biosynthetic process;GO:0044260,cellular macromolecule metabolic process;GO:0034605,cellular response to heat;GO:0031324,negative regulation of cellular metabolic process;GO:0051248,negative regulation of protein metabolic process;GO:0010605,negative regulation of macromolecule metabolic process;GO:0080090,regulation of primary metabolic proc…	GO:0043234,protein complex;GO:0005623,cell;GO:0043226,organelle;GO:0043228,non-membrane-bounded organelle;GO:0070062,extracellular vesicular exosome;GO:0005844,polysome;GO:0010494,stress granule;GO:0031982,vesicle;GO:0005576,extracellular region;GO:0044421,extracellular region part;GO:0032991,macromolecular complex;GO:0043229,intracellular organelle;GO:0005622,intracellular;GO:0044424,intracellul…	GO:0043021,ribonucleoprotein binding;GO:0005515,protein binding;GO:0008135,translation factor activity, nucleic acid binding;GO:0043022,ribosome binding;GO:0005488,binding;GO:0045182,translation regulator activity;GO:0003676,nucleic acid binding	ko05160,Hepatitis C;ko04141,Protein processing in endoplasmic reticulum;ko03013,RNA transport
319	sp|Q02809|PLOD1_HUMAN	Procollagen-lysine,2-oxoglutarate 5-dioxygenase 1 OS=Homo sapiens OX=9606 GN=PLOD1 PE=1 SV=2		down	0.777192	0.0116392	cellular component organization or biogenesis;response to stimulus;multicellular organismal process;cellular process;developmental process;metabolic process	organelle;cell;cell part;organelle part;extracellular region;extracellular region part	binding;catalytic activity		Lysine degradation	GO:0009725,response to hormone stimulus;GO:0044238,primary metabolic process;GO:0007275,multicellular organismal development;GO:0018193,peptidyl-amino acid modification;GO:0055114,oxidation reduction;GO:0048856,anatomical structure development;GO:0044237,cellular metabolic process;GO:0006950,response to stress;GO:0009309,amine biosynthetic process;GO:0034960,cellular biopolymer metabolic process;…	GO:0044432,endoplasmic reticulum part;GO:0005576,extracellular region;GO:0044421,extracellular region part;GO:0031982,vesicle;GO:0044424,intracellular part;GO:0005783,endoplasmic reticulum;GO:0043229,intracellular organelle;GO:0005622,intracellular;GO:0043231,intracellular membrane-bounded organelle;GO:0005623,cell;GO:0043226,organelle;GO:0044446,intracellular organelle part;GO:0044425,membrane p…	GO:0046983,protein dimerization activity;GO:0043167,ion binding;GO:0005488,binding;GO:0016706,oxidoreductase activity, acting on paired donors, with incorporation or reduction of molecular oxygen, 2-oxoglutarate as one donor, and incorporation of one atom each of oxygen into both donors;GO:0046872,metal ion binding;GO:0031418,L-ascorbic acid binding;GO:0016491,oxidoreductase activity;GO:0005515,p…	ko00310,Lysine degradation
326	sp|P31040|SDHA_HUMAN	Succinate dehydrogenase [ubiquinone] flavoprotein subunit, mitochondrial OS=Homo sapiens OX=9606 GN=SDHA PE=1 SV=2		down	0.668158	0.0300714	multicellular organismal process;developmental process;cellular process;metabolic process	organelle;cell;cell part;macromolecular complex;organelle part	catalytic activity;binding	Energy production and conversion ;	Parkinson's disease;Metabolic pathways;Huntington's disease;Citrate cycle (TCA cycle);Oxidative phosphorylation;Alzheimer's disease	GO:0006082,organic acid metabolic process;GO:0007399,nervous system development;GO:0051187,cofactor catabolic process;GO:0019752,carboxylic acid metabolic process;GO:0045333,cellular respiration;GO:0006732,coenzyme metabolic process;GO:0042180,cellular ketone metabolic process;GO:0006091,generation of precursor metabolites and energy;GO:0032501,multicellular organismal process;GO:0006099,tricarbo…	GO:0005737,cytoplasm;GO:0044429,mitochondrial part;GO:0005886,plasma membrane;GO:0043227,membrane-bounded organelle;GO:0044422,organelle part;GO:0031967,organelle envelope;GO:0043209,myelin sheath;GO:0019866,organelle inner membrane;GO:0044459,plasma membrane part;GO:0044464,cell part;GO:0031966,mitochondrial membrane;GO:0016020,membrane;GO:0044444,cytoplasmic part;GO:0031975,envelope;GO:0005740,…	GO:0005515,protein binding;GO:0017076,purine nucleotide binding;GO:0030554,adenyl nucleotide binding;GO:0000166,nucleotide binding;GO:0001883,purine nucleoside binding;GO:0016491,oxidoreductase activity;GO:0003824,catalytic activity;GO:0050662,coenzyme binding;GO:0048037,cofactor binding;GO:0005488,binding;GO:0001882,nucleoside binding	ko01100,Metabolic pathways;ko00020,Citrate cycle (TCA cycle);ko00190,Oxidative phosphorylation;ko05012,Parkinson's disease;ko05016,Huntington's disease;ko05010,Alzheimer's disease
328	sp|P06748|NPM_HUMAN	Nucleophosmin OS=Homo sapiens OX=9606 GN=NPM1 PE=1 SV=2		down	0.619702	0.0125585	establishment of localization;cell proliferation;death;negative regulation of biological process;metabolic process;response to stimulus;regulation of biological process;signaling;cellular process;developmental process;viral reproduction;positive regulation of biological process;cellular component organization or biogenesis;biological regulation;localization	cell;organelle;macromolecular complex;organelle part;cell part;membrane-enclosed lumen	enzyme regulator activity;binding;protein binding transcription factor activity			GO:0010639,negative regulation of organelle organization;GO:0031326,regulation of cellular biosynthetic process;GO:0051129,negative regulation of cellular component organization;GO:0006810,transport;GO:0051093,negative regulation of developmental process;GO:0046605,regulation of centrosome cycle;GO:0048522,positive regulation of cellular process;GO:0006336,DNA replication-independent nucleosome a…	GO:0005819,spindle;GO:0030055,cell-substrate junction;GO:0044430,cytoskeletal part;GO:0005925,focal adhesion;GO:0044444,cytoplasmic part;GO:0015630,microtubule cytoskeleton;GO:0005654,nucleoplasm;GO:0070013,intracellular organelle lumen;GO:0005829,cytosol;GO:0005737,cytoplasm;GO:0005730,nucleolus;GO:0043233,organelle lumen;GO:0044425,membrane part;GO:0070161,anchoring junction;GO:0044446,intracel…	GO:0004857,enzyme inhibitor activity;GO:0003713,transcription coactivator activity;GO:0046982,protein heterodimerization activity;GO:0019207,kinase regulator activity;GO:0016563,transcription activator activity;GO:0043021,ribonucleoprotein binding;GO:0030234,enzyme regulator activity;GO:0004860,protein kinase inhibitor activity;GO:0003712,transcription cofactor activity;GO:0019887,protein kinase …
331	sp|P17980|PRS6A_HUMAN	26S proteasome regulatory subunit 6A OS=Homo sapiens OX=9606 GN=PSMC3 PE=1 SV=3		down	0.666072	0.00875017	immune system process;negative regulation of biological process;metabolic process;death;response to stimulus;locomotion;signaling;regulation of biological process;viral reproduction;positive regulation of biological process;cellular process;developmental process;cellular component organization or biogenesis;biological regulation;multicellular organismal process	organelle;cell;membrane-enclosed lumen;cell part;organelle part;macromolecular complex	protein binding transcription factor activity;binding	Posttranslational modification, protein turnover, chaperones ;	Proteasome	GO:0000090,mitotic anaphase;GO:0007411,axon guidance;GO:0048522,positive regulation of cellular process;GO:0006511,ubiquitin-dependent protein catabolic process;GO:0032990,cell part morphogenesis;GO:0016071,mRNA metabolic process;GO:0033238,regulation of cellular amine metabolic process;GO:0001824,blastocyst development;GO:0080090,regulation of primary metabolic process;GO:0065007,biological regu…	GO:0005623,cell;GO:0043226,organelle;GO:0044446,intracellular organelle part;GO:0043229,intracellular organelle;GO:0005622,intracellular;GO:0031974,membrane-enclosed lumen;GO:0005654,nucleoplasm;GO:0044444,cytoplasmic part;GO:0043233,organelle lumen;GO:0005737,cytoplasm;GO:0005829,cytosol;GO:0070013,intracellular organelle lumen;GO:0000932,cytoplasmic mRNA processing body;GO:0008540,proteasome re…	GO:0016563,transcription activator activity;GO:0017076,purine nucleotide binding;GO:0003713,transcription coactivator activity;GO:0017025,TATA-binding protein binding;GO:0030554,adenyl nucleotide binding;GO:0001883,purine nucleoside binding;GO:0032555,purine ribonucleotide binding;GO:0030528,transcription regulator activity;GO:0003712,transcription cofactor activity;GO:0001882,nucleoside binding;…	ko03050,Proteasome
332	sp|P00966|ASSY_HUMAN	Argininosuccinate synthase OS=Homo sapiens OX=9606 GN=ASS1 PE=1 SV=2		down	0.66732	0.00203905	cellular process;developmental process;positive regulation of biological process;biological regulation;multicellular organismal process;multi-organism process;metabolic process;immune system process;regulation of biological process;response to stimulus	cell;organelle;extracellular region part;organelle part;extracellular region;cell part	binding;catalytic activity	Amino acid transport and metabolism ;	Alanine, aspartate and glutamate metabolism;Metabolic pathways;Arginine and proline metabolism	GO:0009309,amine biosynthetic process;GO:0048856,anatomical structure development;GO:0009725,response to hormone stimulus;GO:0007275,multicellular organismal development;GO:0046394,carboxylic acid biosynthetic process;GO:0051173,positive regulation of nitrogen compound metabolic process;GO:0048513,organ development;GO:0009611,response to wounding;GO:0019794,nonprotein amino acid metabolic process…	GO:0005740,mitochondrial envelope;GO:0044444,cytoplasmic part;GO:0005829,cytosol;GO:0065010,extracellular membrane-bounded organelle;GO:0005737,cytoplasm;GO:0044429,mitochondrial part;GO:0031988,membrane-bounded vesicle;GO:0005741,mitochondrial outer membrane;GO:0031968,organelle outer membrane;GO:0043226,organelle;GO:0005623,cell;GO:0019867,outer membrane;GO:0044446,intracellular organelle part;…	GO:0001883,purine nucleoside binding;GO:0003824,catalytic activity;GO:0032555,purine ribonucleotide binding;GO:0030554,adenyl nucleotide binding;GO:0016597,amino acid binding;GO:0017076,purine nucleotide binding;GO:0001882,nucleoside binding;GO:0005524,ATP binding;GO:0031406,carboxylic acid binding;GO:0042802,identical protein binding;GO:0043176,amine binding;GO:0000166,nucleotide binding;GO:0016…	ko00250,Alanine, aspartate and glutamate metabolism;ko01100,Metabolic pathways;ko00330,Arginine and proline metabolism
334	sp|P08195|4F2_HUMAN	4F2 cell-surface antigen heavy chain OS=Homo sapiens OX=9606 GN=SLC3A2 PE=1 SV=3		down	0.772673	0.000870699	cellular process;localization;multicellular organismal process;biological regulation;cellular component organization or biogenesis;growth;metabolic process;immune system process;establishment of localization;locomotion;response to stimulus	cell part;extracellular region part;extracellular region;organelle;cell	binding;catalytic activity;transporter activity	Carbohydrate transport and metabolism ;	Protein digestion and absorption	GO:0042060,wound healing;GO:0006812,cation transport;GO:0009987,cellular process;GO:0051179,localization;GO:0015849,organic acid transport;GO:0010033,response to organic substance;GO:0015837,amine transport;GO:0042221,response to chemical stimulus;GO:0008152,metabolic process;GO:0015801,aromatic amino acid transport;GO:0046942,carboxylic acid transport;GO:0051674,localization of cell;GO:0040011,l…	GO:0031982,vesicle;GO:0044421,extracellular region part;GO:0005576,extracellular region;GO:0044424,intracellular part;GO:0016023,cytoplasmic membrane-bounded vesicle;GO:0009986,cell surface;GO:0005622,intracellular;GO:0043229,intracellular organelle;GO:0048770,pigment granule;GO:0043231,intracellular membrane-bounded organelle;GO:0043226,organelle;GO:0005623,cell;GO:0044425,membrane part;GO:00700…	GO:0005515,protein binding;GO:0003723,RNA binding;GO:0022857,transmembrane transporter activity;GO:0022891,substrate-specific transmembrane transporter activity;GO:0003725,double-stranded RNA binding;GO:0003824,catalytic activity;GO:0015075,ion transmembrane transporter activity;GO:0022892,substrate-specific transporter activity;GO:0003676,nucleic acid binding;GO:0008324,cation transmembrane tran…	ko04974,Protein digestion and absorption
337	sp|P32004|L1CAM_HUMAN	Neural cell adhesion molecule L1 OS=Homo sapiens OX=9606 GN=L1CAM PE=1 SV=2		down	0.647965	0.00127124	cellular process;developmental process;positive regulation of biological process;multicellular organismal process;localization;biological regulation;cellular component organization or biogenesis;growth;immune system process;regulation of biological process;signaling;biological adhesion;locomotion;response to stimulus	synapse part;cell;cell part;synapse	binding		Axon guidance;Cell adhesion molecules (CAMs)	GO:0000902,cell morphogenesis;GO:0030154,cell differentiation;GO:0000904,cell morphogenesis involved in differentiation;GO:0007154,cell communication;GO:0009605,response to external stimulus;GO:0016477,cell migration;GO:0022604,regulation of cell morphogenesis;GO:0007596,blood coagulation;GO:0032501,multicellular organismal process;GO:0030516,regulation of axon extension;GO:0022603,regulation of …	GO:0044459,plasma membrane part;GO:0009897,external side of plasma membrane;GO:0044456,synapse part;GO:0005912,adherens junction;GO:0033267,axon part;GO:0031224,intrinsic to membrane;GO:0042995,cell projection;GO:0005886,plasma membrane;GO:0005925,focal adhesion;GO:0042734,presynaptic membrane;GO:0030055,cell-substrate junction;GO:0016021,integral to membrane;GO:0044464,cell part;GO:0016020,membr…	GO:0005515,protein binding;GO:0032403,protein complex binding;GO:0005102,receptor binding;GO:0005529,sugar binding;GO:0042802,identical protein binding;GO:0043621,protein self-association;GO:0048029,monosaccharide binding;GO:0005178,integrin binding;GO:0005488,binding;GO:0030246,carbohydrate binding	ko04514,Cell adhesion molecules (CAMs);ko04360,Axon guidance
358	sp|Q9Y2W1|TR150_HUMAN	Thyroid hormone receptor-associated protein 3 OS=Homo sapiens OX=9606 GN=THRAP3 PE=1 SV=2		down	0.815739	0.0163348	positive regulation of biological process;cellular process;rhythmic process;biological regulation;metabolic process;response to stimulus;signaling;regulation of biological process	extracellular region part;extracellular region;organelle part;cell part;membrane-enclosed lumen;organelle;macromolecular complex;cell	binding;molecular transducer activity;protein binding transcription factor activity			GO:0048522,positive regulation of cellular process;GO:0080090,regulation of primary metabolic process;GO:0065007,biological regulation;GO:0042752,regulation of circadian rhythm;GO:0016071,mRNA metabolic process;GO:0030521,androgen receptor signaling pathway;GO:0022607,cellular component assembly;GO:0031326,regulation of cellular biosynthetic process;GO:0043284,biopolymer biosynthetic process;GO:0…	GO:0043230,extracellular organelle;GO:0044451,nucleoplasm part;GO:0005634,nucleus;GO:0005654,nucleoplasm;GO:0044464,cell part;GO:0031988,membrane-bounded vesicle;GO:0043227,membrane-bounded organelle;GO:0043233,organelle lumen;GO:0065010,extracellular membrane-bounded organelle;GO:0044422,organelle part;GO:0070013,intracellular organelle lumen;GO:0044446,intracellular organelle part;GO:0005623,ce…	GO:0005488,binding;GO:0046966,thyroid hormone receptor binding;GO:0008134,transcription factor binding;GO:0000166,nucleotide binding;GO:0005515,protein binding;GO:0060089,molecular transducer activity;GO:0004871,signal transducer activity;GO:0051219,phosphoprotein binding;GO:0003712,transcription cofactor activity;GO:0005102,receptor binding;GO:0004872,receptor activity;GO:0030528,transcription r…
390	sp|Q5SSJ5|HP1B3_HUMAN	Heterochromatin protein 1-binding protein 3 OS=Homo sapiens OX=9606 GN=HP1BP3 PE=1 SV=1		down	0.680113	0.0282064	cellular process;metabolic process;cell proliferation;biological regulation;regulation of biological process;cellular component organization or biogenesis;response to stimulus	organelle part;macromolecular complex;cell part;cell;organelle	binding		Systemic lupus erythematosus	GO:0051252,regulation of RNA metabolic process;GO:0045449,regulation of transcription;GO:0050789,regulation of biological process;GO:0065004,protein-DNA complex assembly;GO:0009987,cellular process;GO:0050794,regulation of cellular process;GO:0006323,DNA packaging;GO:0019219,regulation of nucleobase, nucleoside, nucleotide and nucleic acid metabolic process;GO:0034622,cellular macromolecular comp…	GO:0044422,organelle part;GO:0005694,chromosome;GO:0043227,membrane-bounded organelle;GO:0000785,chromatin;GO:0044464,cell part;GO:0043232,intracellular non-membrane-bounded organelle;GO:0005634,nucleus;GO:0044424,intracellular part;GO:0005622,intracellular;GO:0043229,intracellular organelle;GO:0032991,macromolecular complex;GO:0043231,intracellular membrane-bounded organelle;GO:0044427,chromosom…	GO:0003677,DNA binding;GO:0003682,chromatin binding;GO:0031491,nucleosome binding;GO:0003676,nucleic acid binding;GO:0005488,binding	ko05322,Systemic lupus erythematosus
425	sp|P04792|HSPB1_HUMAN	Heat shock protein beta-1 OS=Homo sapiens OX=9606 GN=HSPB1 PE=1 SV=2		down	0.598045	0.00491149	response to stimulus;regulation of biological process;signaling;biological adhesion;locomotion;metabolic process;multi-organism process;biological regulation;multicellular organismal process;localization;cellular process;developmental process;positive regulation of biological process	cell part;macromolecular complex;organelle part;extracellular region part;extracellular region;organelle;cell	enzyme regulator activity;binding		VEGF signaling pathway;MAPK signaling pathway;Amoebiasis	GO:0051240,positive regulation of multicellular organismal process;GO:0042592,homeostatic process;GO:0009893,positive regulation of metabolic process;GO:0051270,regulation of cell motion;GO:0009966,regulation of signal transduction;GO:0010646,regulation of cell communication;GO:0043488,regulation of mRNA stability;GO:0048518,positive regulation of biological process;GO:0050896,response to stimulu…	GO:0031674,I band;GO:0043228,non-membrane-bounded organelle;GO:0043234,protein complex;GO:0030017,sarcomere;GO:0016323,basolateral plasma membrane;GO:0070062,extracellular vesicular exosome;GO:0044421,extracellular region part;GO:0005924,cell-substrate adherens junction;GO:0043231,intracellular membrane-bounded organelle;GO:0032991,macromolecular complex;GO:0044424,intracellular part;GO:0043230,e…	GO:0019899,enzyme binding;GO:0005488,binding;GO:0019210,kinase inhibitor activity;GO:0019887,protein kinase regulator activity;GO:0004860,protein kinase inhibitor activity;GO:0032182,small conjugating protein binding;GO:0042802,identical protein binding;GO:0043130,ubiquitin binding;GO:0004857,enzyme inhibitor activity;GO:0005080,protein kinase C binding;GO:0019901,protein kinase binding;GO:003023…	ko05146,Amoebiasis;ko04010,MAPK signaling pathway;ko04370,VEGF signaling pathway
426	sp|P80723|BASP1_HUMAN	Brain acid soluble protein 1 OS=Homo sapiens OX=9606 GN=BASP1 PE=1 SV=2		down	0.537825	4.37827e-05	reproduction;regulation of biological process;growth;negative regulation of biological process;metabolic process;cellular component organization or biogenesis;biological regulation;multicellular organismal process;reproductive process;cellular process;developmental process;positive regulation of biological process	cell;macromolecular complex;organelle;organelle part;extracellular region;extracellular region part;cell part;membrane-enclosed lumen	protein binding transcription factor activity;binding			GO:0002009,morphogenesis of an epithelium;GO:0019219,regulation of nucleobase, nucleoside, nucleotide and nucleic acid metabolic process;GO:0008406,gonad development;GO:0050794,regulation of cellular process;GO:0050789,regulation of biological process;GO:0009653,anatomical structure morphogenesis;GO:0009952,anterior/posterior pattern formation;GO:0060255,regulation of macromolecule metabolic proc…	GO:0070062,extracellular vesicular exosome;GO:0043234,protein complex;GO:0031981,nuclear lumen;GO:0044428,nuclear part;GO:0043228,non-membrane-bounded organelle;GO:0044424,intracellular part;GO:0032991,macromolecular complex;GO:0043231,intracellular membrane-bounded organelle;GO:0016607,nuclear speck;GO:0044421,extracellular region part;GO:0044464,cell part;GO:0016020,membrane;GO:0043232,intracel…	GO:0008134,transcription factor binding;GO:0005515,protein binding;GO:0005488,binding;GO:0019904,protein domain specific binding;GO:0016564,transcription repressor activity;GO:0003714,transcription corepressor activity;GO:0003712,transcription cofactor activity;GO:0030528,transcription regulator activity
444	sp|P15121|ALDR_HUMAN	Aldo-keto reductase family 1 member B1 OS=Homo sapiens OX=9606 GN=AKR1B1 PE=1 SV=3		down	0.778863	0.0245965	cell proliferation;metabolic process;reproduction;response to stimulus;regulation of biological process;signaling;reproductive process;developmental process;cellular process;positive regulation of biological process;multi-organism process;biological regulation;multicellular organismal process	organelle;cell;cell part;membrane-enclosed lumen;organelle part;extracellular region;extracellular region part	electron carrier activity;catalytic activity	General function prediction only ;	Galactose metabolism;Fructose and mannose metabolism;Glycerolipid metabolism;Pyruvate metabolism;Metabolic pathways;Pentose and glucuronate interconversions	GO:0005996,monosaccharide metabolic process;GO:0000302,response to reactive oxygen species;GO:0048609,reproductive process in a multicellular organism;GO:0034637,cellular carbohydrate biosynthetic process;GO:0006066,alcohol metabolic process;GO:0055114,oxidation reduction;GO:0007242,intracellular signaling cascade;GO:0032501,multicellular organismal process;GO:0046165,alcohol biosynthetic process…	GO:0043227,membrane-bounded organelle;GO:0042995,cell projection;GO:0005773,vacuole;GO:0005886,plasma membrane;GO:0043209,myelin sheath;GO:0044459,plasma membrane part;GO:0044422,organelle part;GO:0005634,nucleus;GO:0043230,extracellular organelle;GO:0044464,cell part;GO:0016020,membrane;GO:0005615,extracellular space;GO:0044421,extracellular region part;GO:0005764,lysosome;GO:0043231,intracellul…	GO:0016903,oxidoreductase activity, acting on the aldehyde or oxo group of donors;GO:0016616,oxidoreductase activity, acting on the CH-OH group of donors, NAD or NADP as acceptor;GO:0016491,oxidoreductase activity;GO:0016614,oxidoreductase activity, acting on CH-OH group of donors;GO:0003824,catalytic activity;GO:0009055,electron carrier activity	ko00040,Pentose and glucuronate interconversions;ko01100,Metabolic pathways;ko00051,Fructose and mannose metabolism;ko00620,Pyruvate metabolism;ko00052,Galactose metabolism;ko00561,Glycerolipid metabolism
445	sp|P27797|CALR_HUMAN	Calreticulin OS=Homo sapiens OX=9606 GN=CALR PE=1 SV=1		down	0.536669	0.000572632	death;negative regulation of biological process;metabolic process;immune system process;establishment of localization;signaling;reproduction;response to stimulus;cellular process;positive regulation of biological process;reproductive process;multicellular organismal process;cell proliferation;regulation of biological process;locomotion;developmental process;localization;biological regulation;cell…	organelle part;extracellular region;extracellular region part;membrane-enclosed lumen;cell part;organelle;macromolecular complex;cell	binding		Chagas disease;Phagosome;Antigen processing and presentation;Protein processing in endoplasmic reticulum	GO:0060284,regulation of cell development;GO:0048699,generation of neurons;GO:0050789,regulation of biological process;GO:0006897,endocytosis;GO:0051052,regulation of DNA metabolic process;GO:0015031,protein transport;GO:0019882,antigen processing and presentation;GO:0030866,cortical actin cytoskeleton organization;GO:0043623,cellular protein complex assembly;GO:0042590,antigen processing and pre…	GO:0043230,extracellular organelle;GO:0005634,nucleus;GO:0005790,smooth endoplasmic reticulum;GO:0016020,membrane;GO:0044464,cell part;GO:0005615,extracellular space;GO:0005794,Golgi apparatus;GO:0005912,adherens junction;GO:0043227,membrane-bounded organelle;GO:0005886,plasma membrane;GO:0031410,cytoplasmic vesicle;GO:0005578,proteinaceous extracellular matrix;GO:0044459,plasma membrane part;GO:…	GO:0005102,receptor binding;GO:0008270,zinc ion binding;GO:0043169,cation binding;GO:0003676,nucleic acid binding;GO:0003729,mRNA binding;GO:0051427,hormone receptor binding;GO:0031625,ubiquitin protein ligase binding;GO:0003723,RNA binding;GO:0035257,nuclear hormone receptor binding;GO:0032403,protein complex binding;GO:0050681,androgen receptor binding;GO:0046914,transition metal ion binding;GO…	ko04612,Antigen processing and presentation;ko05142,Chagas disease;ko04145,Phagosome;ko04141,Protein processing in endoplasmic reticulum
449	sp|Q16719|KYNU_HUMAN	Kynureninase OS=Homo sapiens OX=9606 GN=KYNU PE=1 SV=1		down	0.721973	0.0225357	immune system process;metabolic process;cellular process;response to stimulus	cell;organelle;organelle part;membrane-enclosed lumen;cell part	catalytic activity;binding	Amino acid transport and metabolism ;	Tryptophan metabolism;Metabolic pathways	GO:0043436,oxoacid metabolic process;GO:0043648,dicarboxylic acid metabolic process;GO:0031667,response to nutrient levels;GO:0006732,coenzyme metabolic process;GO:0009605,response to external stimulus;GO:0009056,catabolic process;GO:0002376,immune system process;GO:0009820,alkaloid metabolic process;GO:0046394,carboxylic acid biosynthetic process;GO:0006084,acetyl-CoA metabolic process;GO:000931…	GO:0070013,intracellular organelle lumen;GO:0044422,organelle part;GO:0005829,cytosol;GO:0043227,membrane-bounded organelle;GO:0005737,cytoplasm;GO:0043233,organelle lumen;GO:0044444,cytoplasmic part;GO:0005634,nucleus;GO:0005654,nucleoplasm;GO:0044464,cell part;GO:0031974,membrane-enclosed lumen;GO:0043231,intracellular membrane-bounded organelle;GO:0005622,intracellular;GO:0043229,intracellular…	GO:0003824,catalytic activity;GO:0016787,hydrolase activity;GO:0005515,protein binding;GO:0042803,protein homodimerization activity;GO:0048037,cofactor binding;GO:0019842,vitamin binding;GO:0046983,protein dimerization activity;GO:0005488,binding;GO:0042802,identical protein binding;GO:0008289,lipid binding	ko01100,Metabolic pathways;ko00380,Tryptophan metabolism
454	sp|P55809|SCOT1_HUMAN	Succinyl-CoA:3-ketoacid coenzyme A transferase 1, mitochondrial OS=Homo sapiens OX=9606 GN=OXCT1 PE=1 SV=1		down	0.644853	0.045201	establishment of localization;metabolic process;response to stimulus;regulation of biological process;signaling;developmental process;cellular process;positive regulation of biological process;multicellular organismal process;localization;biological regulation	organelle;cell;membrane-enclosed lumen;cell part;organelle part	binding;catalytic activity	Lipid transport and metabolism ;	Butanoate metabolism;Valine, leucine and isoleucine degradation;Synthesis and degradation of ketone bodies	GO:0009725,response to hormone stimulus;GO:0042594,response to starvation;GO:0007275,multicellular organismal development;GO:0044238,primary metabolic process;GO:0048856,anatomical structure development;GO:0044255,cellular lipid metabolic process;GO:0044237,cellular metabolic process;GO:0006950,response to stress;GO:0045471,response to ethanol;GO:0009056,catabolic process;GO:0048731,system develo…	GO:0005623,cell;GO:0043226,organelle;GO:0044446,intracellular organelle part;GO:0005739,mitochondrion;GO:0044424,intracellular part;GO:0005622,intracellular;GO:0005759,mitochondrial matrix;GO:0043229,intracellular organelle;GO:0043231,intracellular membrane-bounded organelle;GO:0031974,membrane-enclosed lumen;GO:0044464,cell part;GO:0044444,cytoplasmic part;GO:0031980,mitochondrial lumen;GO:00432…	GO:0005515,protein binding;GO:0042802,identical protein binding;GO:0042803,protein homodimerization activity;GO:0016740,transferase activity;GO:0046983,protein dimerization activity;GO:0003824,catalytic activity;GO:0005488,binding	ko00072,Synthesis and degradation of ketone bodies;ko00650,Butanoate metabolism;ko00280,Valine, leucine and isoleucine degradation
460	sp|O15294|OGT1_HUMAN	UDP-N-acetylglucosamine--peptide N-acetylglucosaminyltransferase 110 kDa subunit OS=Homo sapiens OX=9606 GN=OGT PE=1 SV=3		down	0.815748	0.0419527	regulation of biological process;developmental process;biological regulation;localization;cellular component organization or biogenesis;rhythmic process;negative regulation of biological process;metabolic process;death;establishment of localization;immune system process;signaling;response to stimulus;positive regulation of biological process;cellular process;multicellular organismal process;multi…	cell;organelle;organelle part;macromolecular complex;cell part;membrane-enclosed lumen	catalytic activity;enzyme regulator activity;binding	General function prediction only ;Posttranslational modification, protein turnover, chaperones ;		GO:0016265,death;GO:0065008,regulation of biological quality;GO:0031399,regulation of protein modification process;GO:0065009,regulation of molecular function;GO:0031328,positive regulation of cellular biosynthetic process;GO:0070085,glycosylation;GO:0008219,cell death;GO:0044093,positive regulation of molecular function;GO:0033044,regulation of chromosome organization;GO:0051246,regulation of pr…	GO:0043005,neuron projection;GO:0016023,cytoplasmic membrane-bounded vesicle;GO:0043229,intracellular organelle;GO:0005622,intracellular;GO:0044427,chromosomal part;GO:0031974,membrane-enclosed lumen;GO:0031982,vesicle;GO:0005856,cytoskeleton;GO:0035097,histone methyltransferase complex;GO:0000791,euchromatin;GO:0043226,organelle;GO:0005623,cell;GO:0044446,intracellular organelle part;GO:0005829,…	GO:0008375,acetylglucosaminyltransferase activity;GO:0005529,sugar binding;GO:0048029,monosaccharide binding;GO:0008289,lipid binding;GO:0019904,protein domain specific binding;GO:0030246,carbohydrate binding;GO:0005488,binding;GO:0016758,transferase activity, transferring hexosyl groups;GO:0005515,protein binding;GO:0016407,acetyltransferase activity;GO:0042277,peptide binding;GO:0016740,transfe…
463	sp|P27824|CALX_HUMAN	Calnexin OS=Homo sapiens OX=9606 GN=CANX PE=1 SV=2		down	0.73182	0.00230045	signaling;immune system process;establishment of localization;metabolic process;cellular component organization or biogenesis;multicellular organismal process;localization;developmental process;cellular process	macromolecular complex;cell;cell part;membrane-enclosed lumen;extracellular region part;extracellular region;organelle part;organelle	binding		Antigen processing and presentation;Protein processing in endoplasmic reticulum;Phagosome	GO:0006487,protein amino acid N-linked glycosylation;GO:0008104,protein localization;GO:0048488,synaptic vesicle endocytosis;GO:0043283,biopolymer metabolic process;GO:0070085,glycosylation;GO:0045184,establishment of protein localization;GO:0016192,vesicle-mediated transport;GO:0006486,protein amino acid glycosylation;GO:0009059,macromolecule biosynthetic process;GO:0009058,biosynthetic process;…	GO:0044444,cytoplasmic part;GO:0070013,intracellular organelle lumen;GO:0065010,extracellular membrane-bounded organelle;GO:0005840,ribosome;GO:0043233,organelle lumen;GO:0005737,cytoplasm;GO:0031988,membrane-bounded vesicle;GO:0044425,membrane part;GO:0032838,cell projection cytoplasm;GO:0005623,cell;GO:0043226,organelle;GO:0005788,endoplasmic reticulum lumen;GO:0044446,intracellular organelle p…	GO:0051082,unfolded protein binding;GO:0005515,protein binding;GO:0001948,glycoprotein binding;GO:0005509,calcium ion binding;GO:0035254,glutamate receptor binding;GO:0046872,metal ion binding;GO:0005102,receptor binding;GO:0043169,cation binding;GO:0005488,binding;GO:0043167,ion binding;GO:0030246,carbohydrate binding;GO:0035255,ionotropic glutamate receptor binding	ko04141,Protein processing in endoplasmic reticulum;ko04145,Phagosome;ko04612,Antigen processing and presentation
471	sp|Q9UNF1|MAGD2_HUMAN	Melanoma-associated antigen D2 OS=Homo sapiens OX=9606 GN=MAGED2 PE=1 SV=2		down	0.638472	0.0149004		cell part;cell	binding		Neurotrophin signaling pathway		GO:0016020,membrane;GO:0044464,cell part;GO:0005623,cell	GO:0005488,binding;GO:0005515,protein binding	ko04722,Neurotrophin signaling pathway
491	sp|P07910|HNRPC_HUMAN	Heterogeneous nuclear ribonucleoproteins C1/C2 OS=Homo sapiens OX=9606 GN=HNRNPC PE=1 SV=4		down	0.782963	0.0062898	developmental process;cellular process;biological regulation;multicellular organismal process;cellular component organization or biogenesis;metabolic process;negative regulation of biological process;regulation of biological process	organelle;extracellular region;extracellular region part;organelle part;membrane-enclosed lumen;cell part;cell;macromolecular complex	binding		Spliceosome	GO:0048869,cellular developmental process;GO:0032205,negative regulation of telomere maintenance;GO:0009987,cellular process;GO:0006807,nitrogen compound metabolic process;GO:0070647,protein modification by small protein conjugation or removal;GO:0006139,nucleobase, nucleoside, nucleotide and nucleic acid metabolic process;GO:0043412,biopolymer modification;GO:0006464,protein modification process…	GO:0005576,extracellular region;GO:0031982,vesicle;GO:0005622,intracellular;GO:0043229,intracellular organelle;GO:0044427,chromosomal part;GO:0031974,membrane-enclosed lumen;GO:0044446,intracellular organelle part;GO:0005623,cell;GO:0043226,organelle;GO:0000228,nuclear chromosome;GO:0005737,cytoplasm;GO:0065010,extracellular membrane-bounded organelle;GO:0043233,organelle lumen;GO:0031988,membran…	GO:0031491,nucleosome binding;GO:0031490,chromatin DNA binding;GO:0043566,structure-specific DNA binding;GO:0003729,mRNA binding;GO:0005515,protein binding;GO:0003682,chromatin binding;GO:0003723,RNA binding;GO:0003727,single-stranded RNA binding;GO:0003676,nucleic acid binding;GO:0005488,binding;GO:0008187,poly-pyrimidine tract binding;GO:0003730,mRNA 3'-UTR binding;GO:0042802,identical protein …	ko03040,Spliceosome
500	sp|P51991|ROA3_HUMAN	Heterogeneous nuclear ribonucleoprotein A3 OS=Homo sapiens OX=9606 GN=HNRNPA3 PE=1 SV=2		down	0.70128	0.0147282	metabolic process;cellular process	cell part;membrane-enclosed lumen;organelle part;organelle;virion;virion part;macromolecular complex;cell	binding	General function prediction only ;	Spliceosome	GO:0043170,macromolecule metabolic process;GO:0006807,nitrogen compound metabolic process;GO:0009987,cellular process;GO:0010467,gene expression;GO:0006139,nucleobase, nucleoside, nucleotide and nucleic acid metabolic process;GO:0044238,primary metabolic process;GO:0008152,metabolic process;GO:0034960,cellular biopolymer metabolic process;GO:0044237,cellular metabolic process;GO:0016070,RNA metab…	GO:0031981,nuclear lumen;GO:0044428,nuclear part;GO:0005623,cell;GO:0043226,organelle;GO:0044446,intracellular organelle part;GO:0044424,intracellular part;GO:0005622,intracellular;GO:0032991,macromolecular complex;GO:0043229,intracellular organelle;GO:0043231,intracellular membrane-bounded organelle;GO:0031974,membrane-enclosed lumen;GO:0030529,ribonucleoprotein complex;GO:0044464,cell part;GO:0…	GO:0003676,nucleic acid binding;GO:0000166,nucleotide binding;GO:0005488,binding	ko03040,Spliceosome
501	sp|P23528|COF1_HUMAN	Cofilin-1 OS=Homo sapiens OX=9606 GN=CFL1 PE=1 SV=3		down	0.722148	0.0321701	localization;biological regulation;cellular component organization or biogenesis;developmental process;locomotion;regulation of biological process;multicellular organismal process;multi-organism process;positive regulation of biological process;cellular process;signaling;response to stimulus;negative regulation of biological process;metabolic process;death;immune system process;establishment of l…	cell part;membrane-enclosed lumen;extracellular region;organelle part;extracellular region part;organelle;cell	binding		Axon guidance;Regulation of actin cytoskeleton;Fc gamma R-mediated phagocytosis	GO:0001838,embryonic epithelial tube formation;GO:0007242,intracellular signaling cascade;GO:0030168,platelet activation;GO:0060429,epithelium development;GO:0048013,ephrin receptor signaling pathway;GO:0016477,cell migration;GO:0009607,response to biotic stimulus;GO:0048519,negative regulation of biological process;GO:0030154,cell differentiation;GO:0021915,neural tube development;GO:0007163,est…	GO:0032587,ruffle membrane;GO:0016323,basolateral plasma membrane;GO:0005938,cell cortex;GO:0070062,extracellular vesicular exosome;GO:0044428,nuclear part;GO:0043228,non-membrane-bounded organelle;GO:0001726,ruffle;GO:0031674,I band;GO:0030017,sarcomere;GO:0005911,cell-cell junction;GO:0030027,lamellipodium;GO:0031981,nuclear lumen;GO:0015629,actin cytoskeleton;GO:0043231,intracellular membrane-…	GO:0008092,cytoskeletal protein binding;GO:0005488,binding;GO:0005515,protein binding;GO:0003779,actin binding	ko04360,Axon guidance;ko04810,Regulation of actin cytoskeleton;ko04666,Fc gamma R-mediated phagocytosis
507	sp|P54727|RD23B_HUMAN	UV excision repair protein RAD23 homolog B OS=Homo sapiens OX=9606 GN=RAD23B PE=1 SV=1		down	0.73297	0.0147115	cellular component organization or biogenesis;response to stimulus;regulation of biological process;biological regulation;multicellular organismal process;cellular process;metabolic process	macromolecular complex;organelle part;membrane-enclosed lumen;cell part;cell;organelle	binding	Posttranslational modification, protein turnover, chaperones ;	Protein processing in endoplasmic reticulum;Nucleotide excision repair	GO:0080090,regulation of primary metabolic process;GO:0065007,biological regulation;GO:0044260,cellular macromolecule metabolic process;GO:0000715,nucleotide-excision repair, DNA damage recognition;GO:0032501,multicellular organismal process;GO:0006289,nucleotide-excision repair;GO:0006950,response to stress;GO:0044237,cellular metabolic process;GO:0034960,cellular biopolymer metabolic process;GO…	GO:0005634,nucleus;GO:0005654,nucleoplasm;GO:0044464,cell part;GO:0043227,membrane-bounded organelle;GO:0005737,cytoplasm;GO:0043233,organelle lumen;GO:0044422,organelle part;GO:0070013,intracellular organelle lumen;GO:0044446,intracellular organelle part;GO:0043226,organelle;GO:0005623,cell;GO:0044428,nuclear part;GO:0031981,nuclear lumen;GO:0031974,membrane-enclosed lumen;GO:0043231,intracellul…	GO:0043130,ubiquitin binding;GO:0003677,DNA binding;GO:0032182,small conjugating protein binding;GO:0003676,nucleic acid binding;GO:0005488,binding;GO:0003697,single-stranded DNA binding;GO:0005515,protein binding;GO:0043566,structure-specific DNA binding	ko03420,Nucleotide excision repair;ko04141,Protein processing in endoplasmic reticulum
510	sp|P04844|RPN2_HUMAN	Dolichyl-diphosphooligosaccharide--protein glycosyltransferase subunit 2 OS=Homo sapiens OX=9606 GN=RPN2 PE=1 SV=3		down	0.827542	0.0285021	response to stimulus;localization;establishment of localization;metabolic process;cellular process;developmental process	cell;organelle;macromolecular complex;organelle part;cell part	catalytic activity;binding		N-Glycan biosynthesis;Metabolic pathways;Protein processing in endoplasmic reticulum	GO:0043687,post-translational protein modification;GO:0006886,intracellular protein transport;GO:0010467,gene expression;GO:0006412,translation;GO:0044262,cellular carbohydrate metabolic process;GO:0019538,protein metabolic process;GO:0007568,aging;GO:0034645,cellular macromolecule biosynthetic process;GO:0051234,establishment of localization;GO:0043170,macromolecule metabolic process;GO:0045047,…	GO:0005623,cell;GO:0043226,organelle;GO:0044446,intracellular organelle part;GO:0043234,protein complex;GO:0005791,rough endoplasmic reticulum;GO:0005789,endoplasmic reticulum membrane;GO:0044425,membrane part;GO:0031090,organelle membrane;GO:0044432,endoplasmic reticulum part;GO:0005774,vacuolar membrane;GO:0043231,intracellular membrane-bounded organelle;GO:0044424,intracellular part;GO:0032991…	GO:0004576,oligosaccharyl transferase activity;GO:0005488,binding;GO:0016757,transferase activity, transferring glycosyl groups;GO:0003824,catalytic activity;GO:0004579,dolichyl-diphosphooligosaccharide-protein glycotransferase activity;GO:0043022,ribosome binding;GO:0005515,protein binding;GO:0043021,ribonucleoprotein binding;GO:0016758,transferase activity, transferring hexosyl groups;GO:001674…	ko00510,N-Glycan biosynthesis;ko04141,Protein processing in endoplasmic reticulum;ko01100,Metabolic pathways
513	sp|P35241|RADI_HUMAN	Radixin OS=Homo sapiens OX=9606 GN=RDX PE=1 SV=1		down	0.706977	0.018235	regulation of biological process;signaling;biological adhesion;locomotion;response to stimulus;negative regulation of biological process;metabolic process;establishment of localization;biological regulation;localization;cellular component organization or biogenesis;developmental process;cellular process;positive regulation of biological process	cell part;organelle part;extracellular region part;extracellular region;organelle;cell	binding		Regulation of actin cytoskeleton	GO:0051179,localization;GO:0009987,cellular process;GO:0050793,regulation of developmental process;GO:0051494,negative regulation of cytoskeleton organization;GO:0043087,regulation of GTPase activity;GO:0030837,negative regulation of actin filament polymerization;GO:0008064,regulation of actin polymerization or depolymerization;GO:0010646,regulation of cell communication;GO:0007243,protein kinase…	GO:0030054,cell junction;GO:0032154,cleavage furrow;GO:0005856,cytoskeleton;GO:0005902,microvillus;GO:0005576,extracellular region;GO:0031982,vesicle;GO:0043229,intracellular organelle;GO:0005622,intracellular;GO:0044446,intracellular organelle part;GO:0005623,cell;GO:0043226,organelle;GO:0019898,extrinsic to membrane;GO:0044425,membrane part;GO:0070161,anchoring junction;GO:0005737,cytoplasm;GO:…	GO:0003779,actin binding;GO:0042803,protein homodimerization activity;GO:0005515,protein binding;GO:0042802,identical protein binding;GO:0005488,binding;GO:0019904,protein domain specific binding;GO:0019899,enzyme binding;GO:0008092,cytoskeletal protein binding;GO:0046983,protein dimerization activity	ko04810,Regulation of actin cytoskeleton
514	sp|P62424|RL7A_HUMAN	60S ribosomal protein L7a OS=Homo sapiens OX=9606 GN=RPL7A PE=1 SV=2		up	1.44845	0.00108517	reproductive process;viral reproduction;cellular process;cellular component organization or biogenesis;localization;establishment of localization;metabolic process;reproduction	macromolecular complex;cell;extracellular region part;organelle part;extracellular region;membrane-enclosed lumen;cell part;organelle	structural molecule activity;binding	Translation, ribosomal structure and biogenesis ;	Ribosome	GO:0016032,viral reproduction;GO:0006350,transcription;GO:0009308,amine metabolic process;GO:0016043,cellular component organization;GO:0006614,SRP-dependent cotranslational protein targeting to membrane;GO:0046907,intracellular transport;GO:0009058,biosynthetic process;GO:0042180,cellular ketone metabolic process;GO:0044106,cellular amine metabolic process;GO:0032774,RNA biosynthetic process;GO:…	GO:0030054,cell junction;GO:0031982,vesicle;GO:0005576,extracellular region;GO:0005844,polysome;GO:0033279,ribosomal subunit;GO:0031974,membrane-enclosed lumen;GO:0043229,intracellular organelle;GO:0005622,intracellular;GO:0044446,intracellular organelle part;GO:0043226,organelle;GO:0005623,cell;GO:0044425,membrane part;GO:0070161,anchoring junction;GO:0031988,membrane-bounded vesicle;GO:0005730,…	GO:0005488,binding;GO:0005515,protein binding;GO:0005198,structural molecule activity;GO:0003735,structural constituent of ribosome	ko03010,Ribosome
532	sp|Q05682|CALD1_HUMAN	Caldesmon OS=Homo sapiens OX=9606 GN=CALD1 PE=1 SV=3		down	0.724922	0.0143222	cellular process;multicellular organismal process	cell;organelle;organelle part;cell part	binding		Vascular smooth muscle contraction	GO:0032501,multicellular organismal process;GO:0051179,localization;GO:0006936,muscle contraction;GO:0009987,cellular process;GO:0003008,system process;GO:0006928,cell motion;GO:0051674,localization of cell;GO:0003012,muscle system process	GO:0030016,myofibril;GO:0005856,cytoskeleton;GO:0030478,actin cap;GO:0015629,actin cytoskeleton;GO:0005622,intracellular;GO:0043229,intracellular organelle;GO:0044424,intracellular part;GO:0044446,intracellular organelle part;GO:0043226,organelle;GO:0005623,cell;GO:0043228,non-membrane-bounded organelle;GO:0005938,cell cortex;GO:0044448,cell cortex part;GO:0005737,cytoplasm;GO:0005886,plasma memb…	GO:0005515,protein binding;GO:0003779,actin binding;GO:0005516,calmodulin binding;GO:0017022,myosin binding;GO:0008092,cytoskeletal protein binding;GO:0005523,tropomyosin binding;GO:0005488,binding	ko04270,Vascular smooth muscle contraction
551	sp|O75116|ROCK2_HUMAN	Rho-associated protein kinase 2 OS=Homo sapiens OX=9606 GN=ROCK2 PE=1 SV=4		down	0.745535	0.0392313	developmental process;localization;biological regulation;cellular component organization or biogenesis;rhythmic process;regulation of biological process;biological adhesion;locomotion;cellular process;positive regulation of biological process;multicellular organismal process;negative regulation of biological process;metabolic process;establishment of localization;signaling;response to stimulus	organelle;cell;cell part;organelle part	binding;structural molecule activity;catalytic activity	General function prediction only ; Signal transduction mechanisms ; Transcription ; Replication, recombination and repair ;	TGF-beta signaling pathway;Shigellosis;Axon guidance;Leukocyte transendothelial migration;Chemokine signaling pathway;Vascular smooth muscle contraction;Pathogenic Escherichia coli infection;Focal adhesion;Regulation of actin cytoskeleton;Wnt signaling pathway	GO:0048666,neuron development;GO:0007243,protein kinase cascade;GO:0022008,neurogenesis;GO:0048858,cell projection morphogenesis;GO:0032502,developmental process;GO:0001934,positive regulation of protein amino acid phosphorylation;GO:0009893,positive regulation of metabolic process;GO:0016043,cellular component organization;GO:0051270,regulation of cell motion;GO:0048518,positive regulation of bi…	GO:0044444,cytoplasmic part;GO:0005634,nucleus;GO:0015630,microtubule cytoskeleton;GO:0043232,intracellular non-membrane-bounded organelle;GO:0016020,membrane;GO:0044464,cell part;GO:0044430,cytoskeletal part;GO:0043227,membrane-bounded organelle;GO:0005886,plasma membrane;GO:0005737,cytoplasm;GO:0005815,microtubule organizing center;GO:0044422,organelle part;GO:0005829,cytosol;GO:0044446,intrace…	GO:0005524,ATP binding;GO:0001882,nucleoside binding;GO:0031267,small GTPase binding;GO:0017016,Ras GTPase binding;GO:0043169,cation binding;GO:0032555,purine ribonucleotide binding;GO:0001883,purine nucleoside binding;GO:0030554,adenyl nucleotide binding;GO:0051020,GTPase binding;GO:0005198,structural molecule activity;GO:0017076,purine nucleotide binding;GO:0019899,enzyme binding;GO:0005488,bin…	ko05131,Shigellosis;ko05130,Pathogenic Escherichia coli infection;ko04360,Axon guidance;ko04270,Vascular smooth muscle contraction;ko04310,Wnt signaling pathway;ko04670,Leukocyte transendothelial migration;ko04350,TGF-beta signaling pathway;ko04510,Focal adhesion;ko04062,Chemokine signaling pathway;ko04810,Regulation of actin cytoskeleton
558	sp|P29317|EPHA2_HUMAN	Ephrin type-A receptor 2 OS=Homo sapiens OX=9606 GN=EPHA2 PE=1 SV=2		up	1.81387	0.00212804	locomotion;biological adhesion;regulation of biological process;cell proliferation;cellular component organization or biogenesis;biological regulation;localization;developmental process;response to stimulus;signaling;establishment of localization;immune system process;negative regulation of biological process;metabolic process;death;multicellular organismal process;positive regulation of biologic…	cell part;cell	catalytic activity;binding;molecular transducer activity	General function prediction only ; Signal transduction mechanisms ; Transcription ; Replication, recombination and repair ;	Axon guidance	GO:0008152,metabolic process;GO:0002521,leukocyte differentiation;GO:0043067,regulation of programmed cell death;GO:0043065,positive regulation of apoptosis;GO:0051716,cellular response to stimulus;GO:0043009,chordate embryonic development;GO:0050794,regulation of cellular process;GO:0009653,anatomical structure morphogenesis;GO:0006928,cell motion;GO:0030155,regulation of cell adhesion;GO:004328…	GO:0031252,cell leading edge;GO:0005924,cell-substrate adherens junction;GO:0009986,cell surface;GO:0005622,intracellular;GO:0044463,cell projection part;GO:0030054,cell junction;GO:0032587,ruffle membrane;GO:0016323,basolateral plasma membrane;GO:0044425,membrane part;GO:0070161,anchoring junction;GO:0005623,cell;GO:0001726,ruffle;GO:0005887,integral to plasma membrane;GO:0030027,lamellipodium;G…	GO:0016740,transferase activity;GO:0060089,molecular transducer activity;GO:0004888,transmembrane receptor activity;GO:0005515,protein binding;GO:0000166,nucleotide binding;GO:0016773,phosphotransferase activity, alcohol group as acceptor;GO:0032553,ribonucleotide binding;GO:0032559,adenyl ribonucleotide binding;GO:0005488,binding;GO:0017076,purine nucleotide binding;GO:0016772,transferase activi…	ko04360,Axon guidance
563	sp|P50995|ANX11_HUMAN	Annexin A11 OS=Homo sapiens OX=9606 GN=ANXA11 PE=1 SV=1		down	0.722875	0.00274303	response to stimulus;cellular component organization or biogenesis;localization;establishment of localization;cellular process	cell part;membrane-enclosed lumen;organelle part;extracellular region part;extracellular region;organelle;cell	binding			GO:0051234,establishment of localization;GO:0009987,cellular process;GO:0051179,localization;GO:0006897,endocytosis;GO:0051301,cell division;GO:0010035,response to inorganic substance;GO:0016044,membrane organization;GO:0042221,response to chemical stimulus;GO:0007049,cell cycle;GO:0010038,response to metal ion;GO:0016043,cellular component organization;GO:0006909,phagocytosis;GO:0010324,membrane…	GO:0005654,nucleoplasm;GO:0015630,microtubule cytoskeleton;GO:0044444,cytoplasmic part;GO:0044430,cytoskeletal part;GO:0005819,spindle;GO:0043233,organelle lumen;GO:0065010,extracellular membrane-bounded organelle;GO:0030141,secretory granule;GO:0005737,cytoplasm;GO:0031988,membrane-bounded vesicle;GO:0070013,intracellular organelle lumen;GO:0043226,organelle;GO:0005623,cell;GO:0044446,intracellu…	GO:0005488,binding;GO:0043167,ion binding;GO:0043169,cation binding;GO:0008289,lipid binding;GO:0046872,metal ion binding;GO:0005544,calcium-dependent phospholipid binding;GO:0005543,phospholipid binding;GO:0005509,calcium ion binding;GO:0005515,protein binding;GO:0048306,calcium-dependent protein binding
564	sp|P23284|PPIB_HUMAN	Peptidyl-prolyl cis-trans isomerase B OS=Homo sapiens OX=9606 GN=PPIB PE=1 SV=2		down	0.781496	0.0359085	biological regulation;multicellular organismal process;cellular component organization or biogenesis;positive regulation of biological process;cellular process;developmental process;regulation of biological process;metabolic process;growth	macromolecular complex;cell;cell part;membrane-enclosed lumen;extracellular region;extracellular region part;organelle part;organelle	binding;catalytic activity	Posttranslational modification, protein turnover, chaperones ;		GO:0060255,regulation of macromolecule metabolic process;GO:0065008,regulation of biological quality;GO:0048518,positive regulation of biological process;GO:0043283,biopolymer metabolic process;GO:0032502,developmental process;GO:0016043,cellular component organization;GO:0051240,positive regulation of multicellular organismal process;GO:0006464,protein modification process;GO:0019222,regulation …	GO:0070161,anchoring junction;GO:0048471,perinuclear region of cytoplasm;GO:0044425,membrane part;GO:0005788,endoplasmic reticulum lumen;GO:0034663,endoplasmic reticulum chaperone complex;GO:0044446,intracellular organelle part;GO:0043226,organelle;GO:0005623,cell;GO:0031974,membrane-enclosed lumen;GO:0043229,intracellular organelle;GO:0005783,endoplasmic reticulum;GO:0005622,intracellular;GO:001…	GO:0003824,catalytic activity;GO:0003755,peptidyl-prolyl cis-trans isomerase activity;GO:0005515,protein binding;GO:0051082,unfolded protein binding;GO:0042277,peptide binding;GO:0019899,enzyme binding;GO:0016853,isomerase activity;GO:0005488,binding;GO:0016859,cis-trans isomerase activity;GO:0005518,collagen binding
571	sp|Q16181|SEPT7_HUMAN	Septin-7 OS=Homo sapiens OX=9606 GN=SEPTIN7 PE=1 SV=2		down	0.83251	0.0398581	cellular process;developmental process;biological regulation;regulation of biological process;multicellular organismal process;cellular component organization or biogenesis	macromolecular complex;cell;extracellular region part;extracellular region;organelle part;cell part;membrane-enclosed lumen;organelle	binding;structural molecule activity	Cell cycle control, cell division, chromosome partitioning ; Cytoskeleton ;	Parkinson's disease	GO:0010926,anatomical structure formation;GO:0006996,organelle organization;GO:0016043,cellular component organization;GO:0070271,protein complex biogenesis;GO:0000280,nuclear division;GO:0045995,regulation of embryonic development;GO:0007067,mitosis;GO:0065008,regulation of biological quality;GO:0050794,regulation of cellular process;GO:0050793,regulation of developmental process;GO:0009987,cell…	GO:0032154,cleavage furrow;GO:0044463,cell projection part;GO:0032432,actin filament bundle;GO:0005856,cytoskeleton;GO:0031982,vesicle;GO:0005576,extracellular region;GO:0000777,condensed chromosome kinetochore;GO:0030496,midbody;GO:0000779,condensed chromosome, centromeric region;GO:0000793,condensed chromosome;GO:0031974,membrane-enclosed lumen;GO:0044427,chromosomal part;GO:0005622,intracellul…	GO:0032555,purine ribonucleotide binding;GO:0000166,nucleotide binding;GO:0005515,protein binding;GO:0005198,structural molecule activity;GO:0017076,purine nucleotide binding;GO:0005525,GTP binding;GO:0005488,binding;GO:0032561,guanyl ribonucleotide binding;GO:0019001,guanyl nucleotide binding;GO:0032553,ribonucleotide binding;GO:0042802,identical protein binding	ko05012,Parkinson's disease
586	sp|Q8IVT2|MISP_HUMAN	Mitotic interactor and substrate of PLK1 OS=Homo sapiens OX=9606 GN=MISP PE=1 SV=1		up	1.20136	0.0316884	cellular component organization or biogenesis;cellular process	cell part;organelle;cell	binding			GO:0006996,organelle organization;GO:0009987,cellular process;GO:0016043,cellular component organization;GO:0000087,M phase of mitotic cell cycle;GO:0022402,cell cycle process;GO:0051301,cell division;GO:0000279,M phase;GO:0000278,mitotic cell cycle;GO:0048285,organelle fission;GO:0007067,mitosis;GO:0007049,cell cycle;GO:0000280,nuclear division;GO:0022403,cell cycle phase	GO:0005938,cell cortex;GO:0044425,membrane part;GO:0070161,anchoring junction;GO:0016323,basolateral plasma membrane;GO:0005623,cell;GO:0043228,non-membrane-bounded organelle;GO:0043226,organelle;GO:0043229,intracellular organelle;GO:0005622,intracellular;GO:0044424,intracellular part;GO:0005924,cell-substrate adherens junction;GO:0043231,intracellular membrane-bounded organelle;GO:0030054,cell j…	GO:0005488,binding;GO:0008092,cytoskeletal protein binding;GO:0005515,protein binding;GO:0003779,actin binding
607	sp|P35637|FUS_HUMAN	RNA-binding protein FUS OS=Homo sapiens OX=9606 GN=FUS PE=1 SV=1		down	0.73087	0.000283428	metabolic process;cellular process	organelle part;cell part;membrane-enclosed lumen;cell;organelle	binding;protein binding transcription factor activity			GO:0010467,gene expression;GO:0044260,cellular macromolecule metabolic process;GO:0009987,cellular process;GO:0006807,nitrogen compound metabolic process;GO:0043170,macromolecule metabolic process;GO:0016070,RNA metabolic process;GO:0044237,cellular metabolic process;GO:0043283,biopolymer metabolic process;GO:0034960,cellular biopolymer metabolic process;GO:0008380,RNA splicing;GO:0044238,primary…	GO:0044424,intracellular part;GO:0043229,intracellular organelle;GO:0005622,intracellular;GO:0043231,intracellular membrane-bounded organelle;GO:0031974,membrane-enclosed lumen;GO:0031981,nuclear lumen;GO:0043226,organelle;GO:0005623,cell;GO:0044428,nuclear part;GO:0044446,intracellular organelle part;GO:0043233,organelle lumen;GO:0043227,membrane-bounded organelle;GO:0044422,organelle part;GO:00…	GO:0016563,transcription activator activity;GO:0005515,protein binding;GO:0003713,transcription coactivator activity;GO:0008134,transcription factor binding;GO:0042802,identical protein binding;GO:0030528,transcription regulator activity;GO:0003712,transcription cofactor activity;GO:0005488,binding
622	sp|P12004|PCNA_HUMAN	Proliferating cell nuclear antigen OS=Homo sapiens OX=9606 GN=PCNA PE=1 SV=1		down	0.791194	0.0172616	multi-organism process;cellular component organization or biogenesis;biological regulation;multicellular organismal process;positive regulation of biological process;developmental process;cellular process;response to stimulus;regulation of biological process;cell proliferation;metabolic process	membrane-enclosed lumen;cell part;extracellular region;extracellular region part;organelle part;organelle;macromolecular complex;cell	catalytic activity;binding;enzyme regulator activity	Replication, recombination and repair ;	Mismatch repair;DNA replication;Base excision repair;Nucleotide excision repair;Cell cycle	GO:0034961,cellular biopolymer biosynthetic process;GO:0050789,regulation of biological process;GO:0051052,regulation of DNA metabolic process;GO:0051336,regulation of hydrolase activity;GO:0046686,response to cadmium ion;GO:0009314,response to radiation;GO:0009628,response to abiotic stimulus;GO:0002009,morphogenesis of an epithelium;GO:0043285,biopolymer catabolic process;GO:0044248,cellular ca…	GO:0043232,intracellular non-membrane-bounded organelle;GO:0000784,nuclear chromosome, telomeric region;GO:0044464,cell part;GO:0005634,nucleus;GO:0005657,replication fork;GO:0043230,extracellular organelle;GO:0005815,microtubule organizing center;GO:0043596,nuclear replication fork;GO:0043227,membrane-bounded organelle;GO:0044422,organelle part;GO:0043234,protein complex;GO:0031981,nuclear lumen…	GO:0042802,identical protein binding;GO:0016798,hydrolase activity, acting on glycosyl bonds;GO:0005102,receptor binding;GO:0032135,DNA insertion or deletion binding;GO:0030331,estrogen receptor binding;GO:0003684,damaged DNA binding;GO:0003676,nucleic acid binding;GO:0003690,double-stranded DNA binding;GO:0051427,hormone receptor binding;GO:0030234,enzyme regulator activity;GO:0030983,mismatched…	ko03410,Base excision repair;ko03030,DNA replication;ko03430,Mismatch repair;ko03420,Nucleotide excision repair;ko04110,Cell cycle
625	sp|P15531|NDKA_HUMAN	Nucleoside diphosphate kinase A OS=Homo sapiens OX=9606 GN=NME1 PE=1 SV=1		down	0.828056	0.0423514	developmental process;cellular component organization or biogenesis;biological regulation;localization;cell proliferation;regulation of biological process;reproductive process;positive regulation of biological process;cellular process;multicellular organismal process;establishment of localization;immune system process;negative regulation of biological process;metabolic process;death;response to s…	organelle;cell;cell part;macromolecular complex;organelle part;extracellular region part;extracellular region	binding;catalytic activity	Nucleotide transport and metabolism ;	Pyrimidine metabolism;Purine metabolism;Metabolic pathways	GO:0043067,regulation of programmed cell death;GO:0050794,regulation of cellular process;GO:0008152,metabolic process;GO:0044271,nitrogen compound biosynthetic process;GO:0050679,positive regulation of epithelial cell proliferation;GO:0051101,regulation of DNA binding;GO:0046483,heterocycle metabolic process;GO:0019222,regulation of metabolic process;GO:0050678,regulation of epithelial cell proli…	GO:0043227,membrane-bounded organelle;GO:0005815,microtubule organizing center;GO:0005886,plasma membrane;GO:0042995,cell projection;GO:0031967,organelle envelope;GO:0043209,myelin sheath;GO:0044459,plasma membrane part;GO:0031256,leading edge membrane;GO:0044422,organelle part;GO:0005634,nucleus;GO:0043230,extracellular organelle;GO:0031253,cell projection membrane;GO:0043232,intracellular non-m…	GO:0032403,protein complex binding;GO:0043566,structure-specific DNA binding;GO:0032555,purine ribonucleotide binding;GO:0001883,purine nucleoside binding;GO:0016788,hydrolase activity, acting on ester bonds;GO:0043021,ribonucleoprotein binding;GO:0005524,ATP binding;GO:0015631,tubulin binding;GO:0003697,single-stranded DNA binding;GO:0043169,cation binding;GO:0000166,nucleotide binding;GO:001990…	ko01100,Metabolic pathways;ko00240,Pyrimidine metabolism;ko00230,Purine metabolism
626	sp|P29692|EF1D_HUMAN	Elongation factor 1-delta OS=Homo sapiens OX=9606 GN=EEF1D PE=1 SV=5		up	1.3051	0.0478374	metabolic process;death;response to stimulus;signaling;regulation of biological process;positive regulation of biological process;cellular process;biological regulation	organelle;cell;cell part;membrane-enclosed lumen;macromolecular complex;organelle part	binding;molecular transducer activity	Translation, ribosomal structure and biogenesis ;		GO:0006351,transcription, DNA-dependent;GO:0050789,regulation of biological process;GO:0010740,positive regulation of protein kinase cascade;GO:0051252,regulation of RNA metabolic process;GO:0045449,regulation of transcription;GO:0034961,cellular biopolymer biosynthetic process;GO:0050793,regulation of developmental process;GO:0050794,regulation of cellular process;GO:0009987,cellular process;GO:…	GO:0005634,nucleus;GO:0044444,cytoplasmic part;GO:0043232,intracellular non-membrane-bounded organelle;GO:0044464,cell part;GO:0043227,membrane-bounded organelle;GO:0005737,cytoplasm;GO:0005730,nucleolus;GO:0043233,organelle lumen;GO:0070013,intracellular organelle lumen;GO:0044422,organelle part;GO:0005829,cytosol;GO:0044446,intracellular organelle part;GO:0005623,cell;GO:0043228,non-membrane-bo…	GO:0060089,molecular transducer activity;GO:0005515,protein binding;GO:0003746,translation elongation factor activity;GO:0031072,heat shock protein binding;GO:0003677,DNA binding;GO:0008135,translation factor activity, nucleic acid binding;GO:0005488,binding;GO:0045182,translation regulator activity;GO:0004871,signal transducer activity;GO:0003676,nucleic acid binding
627	sp|O14745|NHRF1_HUMAN	Na(+)/H(+) exchange regulatory cofactor NHE-RF1 OS=Homo sapiens OX=9606 GN=SLC9A3R1 PE=1 SV=4		down	0.775303	0.0281811	regulation of biological process;signaling;locomotion;response to stimulus;metabolic process;negative regulation of biological process;cell proliferation;establishment of localization;localization;multicellular organismal process;biological regulation;cellular component organization or biogenesis;cellular process;developmental process	cell;organelle;organelle part;extracellular region;extracellular region part;cell part	channel regulator activity;binding;structural molecule activity			GO:0010648,negative regulation of cell communication;GO:0010518,positive regulation of phospholipase activity;GO:0051171,regulation of nitrogen compound metabolic process;GO:0019220,regulation of phosphate metabolic process;GO:0032989,cellular component morphogenesis;GO:0051239,regulation of multicellular organismal process;GO:0016055,Wnt receptor signaling pathway;GO:0046903,secretion;GO:0090002…	GO:0016324,apical plasma membrane;GO:0030175,filopodium;GO:0005634,nucleus;GO:0043230,extracellular organelle;GO:0016020,membrane;GO:0044464,cell part;GO:0043232,intracellular non-membrane-bounded organelle;GO:0031253,cell projection membrane;GO:0012505,endomembrane system;GO:0044459,plasma membrane part;GO:0044422,organelle part;GO:0043227,membrane-bounded organelle;GO:0032421,stereocilium bundl…	GO:0005488,binding;GO:0019902,phosphatase binding;GO:0019904,protein domain specific binding;GO:0019899,enzyme binding;GO:0005102,receptor binding;GO:0043621,protein self-association;GO:0032403,protein complex binding;GO:0001664,G-protein-coupled receptor binding;GO:0005198,structural molecule activity;GO:0005515,protein binding
630	sp|Q27J81|INF2_HUMAN	Inverted formin-2 OS=Homo sapiens OX=9606 GN=INF2 PE=1 SV=2		down	0.830226	0.0191356	cellular process;developmental process;cellular component organization or biogenesis;biological regulation;regulation of biological process	cell;cell part	binding		Regulation of actin cytoskeleton	GO:0032535,regulation of cellular component size;GO:0007010,cytoskeleton organization;GO:0030036,actin cytoskeleton organization;GO:0065007,biological regulation;GO:0065008,regulation of biological quality;GO:0006996,organelle organization;GO:0016043,cellular component organization;GO:0009987,cellular process;GO:0030029,actin filament-based process	GO:0048471,perinuclear region of cytoplasm;GO:0044424,intracellular part;GO:0005622,intracellular;GO:0005623,cell;GO:0044444,cytoplasmic part;GO:0044464,cell part;GO:0005737,cytoplasm	GO:0051020,GTPase binding;GO:0017048,Rho GTPase binding;GO:0005515,protein binding;GO:0003779,actin binding;GO:0019899,enzyme binding;GO:0008092,cytoskeletal protein binding;GO:0005488,binding;GO:0031267,small GTPase binding;GO:0017016,Ras GTPase binding	ko04810,Regulation of actin cytoskeleton
635	sp|P07686|HEXB_HUMAN	Beta-hexosaminidase subunit beta OS=Homo sapiens OX=9606 GN=HEXB PE=1 SV=3		down	0.804275	0.0237659	metabolic process;regulation of biological process;locomotion;signaling;reproduction;response to stimulus;developmental process;cellular process;positive regulation of biological process;reproductive process;multicellular organismal process;localization;biological regulation;cellular component organization or biogenesis;multi-organism process	organelle;cell;cell part;membrane-enclosed lumen;organelle part;extracellular region;extracellular region part	binding;catalytic activity	Carbohydrate transport and metabolism ;	Glycosphingolipid biosynthesis - globo series;Glycosaminoglycan degradation;Other glycan degradation;Glycosphingolipid biosynthesis - ganglio series;Lysosome;Metabolic pathways;Amino sugar and nucleotide sugar metabolism	GO:0009100,glycoprotein metabolic process;GO:0006875,cellular metal ion homeostasis;GO:0009891,positive regulation of biosynthetic process;GO:0001501,skeletal system development;GO:0051254,positive regulation of RNA metabolic process;GO:0032501,multicellular organismal process;GO:0044267,cellular protein metabolic process;GO:0009057,macromolecule catabolic process;GO:0030204,chondroitin sulfate m…	GO:0005623,cell;GO:0043226,organelle;GO:0044446,intracellular organelle part;GO:0005576,extracellular region;GO:0031982,vesicle;GO:0016023,cytoplasmic membrane-bounded vesicle;GO:0005622,intracellular;GO:0043229,intracellular organelle;GO:0005766,primary lysosome;GO:0031974,membrane-enclosed lumen;GO:0044444,cytoplasmic part;GO:0065010,extracellular membrane-bounded organelle;GO:0043233,organelle…	GO:0015929,hexosaminidase activity;GO:0008375,acetylglucosaminyltransferase activity;GO:0005488,binding;GO:0046983,protein dimerization activity;GO:0016740,transferase activity;GO:0042803,protein homodimerization activity;GO:0005515,protein binding;GO:0016758,transferase activity, transferring hexosyl groups;GO:0016787,hydrolase activity;GO:0008194,UDP-glycosyltransferase activity;GO:0042802,iden…	ko00603,Glycosphingolipid biosynthesis - globo series;ko04142,Lysosome;ko00531,Glycosaminoglycan degradation;ko01100,Metabolic pathways;ko00520,Amino sugar and nucleotide sugar metabolism;ko00511,Other glycan degradation;ko00604,Glycosphingolipid biosynthesis - ganglio series
649	sp|Q96AC1|FERM2_HUMAN	Fermitin family homolog 2 OS=Homo sapiens OX=9606 GN=FERMT2 PE=1 SV=1		down	0.706819	0.0158733	cellular process;developmental process;localization;biological regulation;cellular component organization or biogenesis;signaling;biological adhesion;regulation of biological process;response to stimulus	organelle;cell;membrane-enclosed lumen;cell part;macromolecular complex;organelle part	binding		Focal adhesion	GO:0034329,cell junction assembly;GO:0009653,anatomical structure morphogenesis;GO:0022610,biological adhesion;GO:0050789,regulation of biological process;GO:0050794,regulation of cellular process;GO:0050793,regulation of developmental process;GO:0034330,cell junction organization;GO:0048869,cellular developmental process;GO:0009987,cellular process;GO:0007044,cell-substrate junction assembly;GO:…	GO:0043233,organelle lumen;GO:0001725,stress fiber;GO:0005737,cytoplasm;GO:0005829,cytosol;GO:0043292,contractile fiber;GO:0070013,intracellular organelle lumen;GO:0005654,nucleoplasm;GO:0044444,cytoplasmic part;GO:0031234,extrinsic to internal side of plasma membrane;GO:0005925,focal adhesion;GO:0044430,cytoskeletal part;GO:0030055,cell-substrate junction;GO:0032432,actin filament bundle;GO:0005…	GO:0035091,phosphoinositide binding;GO:0005543,phospholipid binding;GO:0005488,binding;GO:0005547,phosphatidylinositol-3,4,5-trisphosphate binding;GO:0008289,lipid binding;GO:0005515,protein binding	ko04510,Focal adhesion
687	sp|O60231|DHX16_HUMAN	Pre-mRNA-splicing factor ATP-dependent RNA helicase DHX16 OS=Homo sapiens OX=9606 GN=DHX16 PE=1 SV=2		up	1.34457	0.0141491	cellular process;metabolic process	cell;organelle;organelle part;macromolecular complex;membrane-enclosed lumen;cell part	binding;catalytic activity	Replication, recombination and repair ;	Spliceosome	GO:0034960,cellular biopolymer metabolic process;GO:0044237,cellular metabolic process;GO:0016070,RNA metabolic process;GO:0006139,nucleobase, nucleoside, nucleotide and nucleic acid metabolic process;GO:0008152,metabolic process;GO:0044238,primary metabolic process;GO:0010467,gene expression;GO:0043170,macromolecule metabolic process;GO:0006807,nitrogen compound metabolic process;GO:0009987,cell…	GO:0044422,organelle part;GO:0070013,intracellular organelle lumen;GO:0005681,spliceosomal complex;GO:0043233,organelle lumen;GO:0043227,membrane-bounded organelle;GO:0044464,cell part;GO:0005654,nucleoplasm;GO:0005634,nucleus;GO:0044424,intracellular part;GO:0032991,macromolecular complex;GO:0043229,intracellular organelle;GO:0005622,intracellular;GO:0043231,intracellular membrane-bounded organe…	GO:0016787,hydrolase activity;GO:0000166,nucleotide binding;GO:0005515,protein binding;GO:0003724,RNA helicase activity;GO:0004386,helicase activity;GO:0005488,binding;GO:0004004,ATP-dependent RNA helicase activity;GO:0016817,hydrolase activity, acting on acid anhydrides;GO:0032559,adenyl ribonucleotide binding;GO:0070035,purine NTP-dependent helicase activity;GO:0032553,ribonucleotide binding;GO…	ko03040,Spliceosome
692	sp|P25789|PSA4_HUMAN	Proteasome subunit alpha type-4 OS=Homo sapiens OX=9606 GN=PSMA4 PE=1 SV=1		down	0.833234	0.0153526	death;metabolic process;negative regulation of biological process;immune system process;regulation of biological process;signaling;locomotion;response to stimulus;developmental process;cellular process;positive regulation of biological process;viral reproduction;biological regulation;multicellular organismal process;cellular component organization or biogenesis	extracellular region;organelle part;extracellular region part;membrane-enclosed lumen;cell part;organelle;macromolecular complex;cell	catalytic activity;binding	Posttranslational modification, protein turnover, chaperones ;	Proteasome	GO:0008543,fibroblast growth factor receptor signaling pathway;GO:0032868,response to insulin stimulus;GO:0051093,negative regulation of developmental process;GO:0006511,ubiquitin-dependent protein catabolic process;GO:0007411,axon guidance;GO:0000090,mitotic anaphase;GO:0065007,biological regulation;GO:0033238,regulation of cellular amine metabolic process;GO:0080090,regulation of primary metabo…	GO:0070062,extracellular vesicular exosome;GO:0044428,nuclear part;GO:0031981,nuclear lumen;GO:0043234,protein complex;GO:0030529,ribonucleoprotein complex;GO:0043231,intracellular membrane-bounded organelle;GO:0032991,macromolecular complex;GO:0044424,intracellular part;GO:0044421,extracellular region part;GO:0043230,extracellular organelle;GO:0005634,nucleus;GO:0016020,membrane;GO:0044464,cell …	GO:0003824,catalytic activity;GO:0004175,endopeptidase activity;GO:0005488,binding;GO:0016787,hydrolase activity;GO:0005515,protein binding;GO:0070011,peptidase activity, acting on L-amino acid peptides;GO:0008233,peptidase activity	ko03050,Proteasome
696	sp|P61221|ABCE1_HUMAN	ATP-binding cassette sub-family E member 1 OS=Homo sapiens OX=9606 GN=ABCE1 PE=1 SV=1		up	1.225	0.0415971	response to stimulus;regulation of biological process;establishment of localization;metabolic process;multi-organism process;biological regulation;localization;viral reproduction;cellular process	cell;organelle;organelle part;membrane-enclosed lumen;cell part	catalytic activity;binding;enzyme regulator activity	Carbohydrate transport and metabolism ;General function prediction only ;		GO:0009615,response to virus;GO:0006810,transport;GO:0044260,cellular macromolecule metabolic process;GO:0065007,biological regulation;GO:0009607,response to biotic stimulus;GO:0051704,multi-organism process;GO:0009056,catabolic process;GO:0051234,establishment of localization;GO:0043086,negative regulation of catalytic activity;GO:0043170,macromolecule metabolic process;GO:0051707,response to ot…	GO:0043231,intracellular membrane-bounded organelle;GO:0031974,membrane-enclosed lumen;GO:0044424,intracellular part;GO:0005622,intracellular;GO:0043229,intracellular organelle;GO:0005759,mitochondrial matrix;GO:0005739,mitochondrion;GO:0005623,cell;GO:0043226,organelle;GO:0044446,intracellular organelle part;GO:0044422,organelle part;GO:0070013,intracellular organelle lumen;GO:0043227,membrane-b…	GO:0005515,protein binding;GO:0000166,nucleotide binding;GO:0016787,hydrolase activity;GO:0032553,ribonucleotide binding;GO:0016817,hydrolase activity, acting on acid anhydrides;GO:0032559,adenyl ribonucleotide binding;GO:0005488,binding;GO:0030234,enzyme regulator activity;GO:0017111,nucleoside-triphosphatase activity;GO:0017076,purine nucleotide binding;GO:0016462,pyrophosphatase activity;GO:00…
702	sp|Q14103|HNRPD_HUMAN	Heterogeneous nuclear ribonucleoprotein D0 OS=Homo sapiens OX=9606 GN=HNRNPD PE=1 SV=1		down	0.75878	0.0189755	metabolic process;negative regulation of biological process;regulation of biological process;response to stimulus;positive regulation of biological process;developmental process;cellular process;multicellular organismal process;biological regulation;rhythmic process	organelle part;extracellular region;extracellular region part;cell part;membrane-enclosed lumen;organelle;macromolecular complex;cell;virion;virion part	binding	General function prediction only ;		GO:0006355,regulation of transcription, DNA-dependent;GO:0010557,positive regulation of macromolecule biosynthetic process;GO:0007420,brain development;GO:0044260,cellular macromolecule metabolic process;GO:0031326,regulation of cellular biosynthetic process;GO:0032355,response to estradiol stimulus;GO:0016071,mRNA metabolic process;GO:0042752,regulation of circadian rhythm;GO:0065007,biological …	GO:0005654,nucleoplasm;GO:0044444,cytoplasmic part;GO:0019013,viral nucleocapsid;GO:0065010,extracellular membrane-bounded organelle;GO:0043233,organelle lumen;GO:0005737,cytoplasm;GO:0031988,membrane-bounded vesicle;GO:0019012,virion;GO:0005829,cytosol;GO:0070013,intracellular organelle lumen;GO:0005623,cell;GO:0043226,organelle;GO:0044446,intracellular organelle part;GO:0005576,extracellular re…	GO:0042162,telomeric DNA binding;GO:0005515,protein binding;GO:0003677,DNA binding;GO:0003676,nucleic acid binding;GO:0043565,sequence-specific DNA binding;GO:0005488,binding;GO:0000166,nucleotide binding
708	sp|O75179|ANR17_HUMAN	Ankyrin repeat domain-containing protein 17 OS=Homo sapiens OX=9606 GN=ANKRD17 PE=1 SV=3		up	1.26889	0.0477626	metabolic process;negative regulation of biological process;response to stimulus;regulation of biological process;signaling;cellular process;developmental process;viral reproduction;positive regulation of biological process;multi-organism process;multicellular organismal process;biological regulation	organelle;cell;cell part;organelle part	binding	General function prediction only ;		GO:0010646,regulation of cell communication;GO:0009966,regulation of signal transduction;GO:0031323,regulation of cellular metabolic process;GO:0019222,regulation of metabolic process;GO:0009967,positive regulation of signal transduction;GO:0016032,viral reproduction;GO:0032502,developmental process;GO:0010647,positive regulation of cell communication;GO:0050896,response to stimulus;GO:0048518,po…	GO:0044422,organelle part;GO:0005694,chromosome;GO:0005737,cytoplasm;GO:0043227,membrane-bounded organelle;GO:0000785,chromatin;GO:0044464,cell part;GO:0016020,membrane;GO:0043232,intracellular non-membrane-bounded organelle;GO:0005634,nucleus;GO:0044424,intracellular part;GO:0005622,intracellular;GO:0043229,intracellular organelle;GO:0043231,intracellular membrane-bounded organelle;GO:0044427,ch…	GO:0003682,chromatin binding;GO:0005515,protein binding;GO:0005488,binding
716	sp|P62241|RS8_HUMAN	40S ribosomal protein S8 OS=Homo sapiens OX=9606 GN=RPS8 PE=1 SV=2		down	0.699347	0.00732816	reproduction;metabolic process;establishment of localization;localization;cellular component organization or biogenesis;cellular process;viral reproduction;reproductive process	cell;organelle;macromolecular complex;organelle part;extracellular region;extracellular region part;cell part	binding;structural molecule activity	Translation, ribosomal structure and biogenesis ;	Ribosome	GO:0051641,cellular localization;GO:0000003,reproduction;GO:0009069,serine family amino acid metabolic process;GO:0006413,translational initiation;GO:0009059,macromolecule biosynthetic process;GO:0008104,protein localization;GO:0019083,viral transcription;GO:0043283,biopolymer metabolic process;GO:0006520,cellular amino acid metabolic process;GO:0006364,rRNA processing;GO:0034961,cellular biopoly…	GO:0044421,extracellular region part;GO:0005924,cell-substrate adherens junction;GO:0030529,ribonucleoprotein complex;GO:0043231,intracellular membrane-bounded organelle;GO:0032991,macromolecular complex;GO:0044424,intracellular part;GO:0043228,non-membrane-bounded organelle;GO:0016323,basolateral plasma membrane;GO:0070062,extracellular vesicular exosome;GO:0005912,adherens junction;GO:0043227,m…	GO:0005488,binding;GO:0003735,structural constituent of ribosome;GO:0005198,structural molecule activity;GO:0005515,protein binding	ko03010,Ribosome
720	sp|P13647|K2C5_HUMAN	Keratin, type II cytoskeletal 5 OS=Homo sapiens OX=9606 GN=KRT5 PE=1 SV=3		up	10.5358	8.61457e-10	negative regulation of biological process;cell proliferation;regulation of biological process;cellular process;developmental process;biological regulation;multicellular organismal process;cellular component organization or biogenesis	cell;organelle;organelle part;extracellular region;macromolecular complex;extracellular region part;cell part	structural molecule activity	Cytoskeleton ;		GO:0050678,regulation of epithelial cell proliferation;GO:0030855,epithelial cell differentiation;GO:0010926,anatomical structure formation;GO:0016043,cellular component organization;GO:0032502,developmental process;GO:0034329,cell junction assembly;GO:0009653,anatomical structure morphogenesis;GO:0050789,regulation of biological process;GO:0048729,tissue morphogenesis;GO:0050794,regulation of ce…	GO:0070062,extracellular vesicular exosome;GO:0005739,mitochondrion;GO:0045095,keratin filament;GO:0045111,intermediate filament cytoskeleton;GO:0044446,intracellular organelle part;GO:0005623,cell;GO:0043226,organelle;GO:0043228,non-membrane-bounded organelle;GO:0005622,intracellular;GO:0043229,intracellular organelle;GO:0044424,intracellular part;GO:0043231,intracellular membrane-bounded organe…	GO:0005200,structural constituent of cytoskeleton;GO:0005198,structural molecule activity
735	sp|Q16822|PCKGM_HUMAN	Phosphoenolpyruvate carboxykinase [GTP], mitochondrial OS=Homo sapiens OX=9606 GN=PCK2 PE=1 SV=4		down	0.785263	0.0274699	cellular process;metabolic process	cell part;membrane-enclosed lumen;organelle part;extracellular region;extracellular region part;organelle;cell	catalytic activity;binding	Energy production and conversion ;	Microbial metabolism in diverse environments;Adipocytokine signaling pathway;Pyruvate metabolism;Glycolysis / Gluconeogenesis;Citrate cycle (TCA cycle);Insulin signaling pathway;Proximal tubule bicarbonate reclamation;Metabolic pathways;PPAR signaling pathway	GO:0006066,alcohol metabolic process;GO:0046364,monosaccharide biosynthetic process;GO:0044237,cellular metabolic process;GO:0008152,metabolic process;GO:0044238,primary metabolic process;GO:0032787,monocarboxylic acid metabolic process;GO:0019318,hexose metabolic process;GO:0006006,glucose metabolic process;GO:0009987,cellular process;GO:0005996,monosaccharide metabolic process;GO:0006094,glucon…	GO:0044429,mitochondrial part;GO:0005737,cytoplasm;GO:0043233,organelle lumen;GO:0065010,extracellular membrane-bounded organelle;GO:0031988,membrane-bounded vesicle;GO:0043227,membrane-bounded organelle;GO:0070013,intracellular organelle lumen;GO:0044422,organelle part;GO:0044464,cell part;GO:0043230,extracellular organelle;GO:0044444,cytoplasmic part;GO:0031980,mitochondrial lumen;GO:0031982,ve…	GO:0032561,guanyl ribonucleotide binding;GO:0019001,guanyl nucleotide binding;GO:0005525,GTP binding;GO:0043167,ion binding;GO:0005488,binding;GO:0043169,cation binding;GO:0016830,carbon-carbon lyase activity;GO:0046872,metal ion binding;GO:0032553,ribonucleotide binding;GO:0032555,purine ribonucleotide binding;GO:0003824,catalytic activity;GO:0000166,nucleotide binding;GO:0005515,protein binding…	ko00010,Glycolysis / Gluconeogenesis;ko04920,Adipocytokine signaling pathway;ko00020,Citrate cycle (TCA cycle);ko01100,Metabolic pathways;ko04964,Proximal tubule bicarbonate reclamation;ko00620,Pyruvate metabolism;ko01120,Microbial metabolism in diverse environments;ko04910,Insulin signaling pathway;ko03320,PPAR signaling pathway
750	sp|P49321|NASP_HUMAN	Nuclear autoantigenic sperm protein OS=Homo sapiens OX=9606 GN=NASP PE=1 SV=2		down	0.792106	0.045719	multicellular organismal process;localization;cellular component organization or biogenesis;cellular process;developmental process;reproductive process;reproduction;response to stimulus;metabolic process;establishment of localization;cell proliferation	cell;organelle;macromolecular complex;organelle part;cell part;membrane-enclosed lumen	binding			GO:0046661,male sex differentiation;GO:0045184,establishment of protein localization;GO:0016568,chromatin modification;GO:0051276,chromosome organization;GO:0006333,chromatin assembly or disassembly;GO:0050896,response to stimulus;GO:0043486,histone exchange;GO:0034724,DNA replication-independent nucleosome organization;GO:0032502,developmental process;GO:0016043,cellular component organization;G…	GO:0043234,protein complex;GO:0031981,nuclear lumen;GO:0044428,nuclear part;GO:0005623,cell;GO:0043228,non-membrane-bounded organelle;GO:0043226,organelle;GO:0044446,intracellular organelle part;GO:0000228,nuclear chromosome;GO:0044424,intracellular part;GO:0032991,macromolecular complex;GO:0005622,intracellular;GO:0043229,intracellular organelle;GO:0043231,intracellular membrane-bounded organell…	GO:0005515,protein binding;GO:0031072,heat shock protein binding;GO:0042393,histone binding;GO:0032403,protein complex binding;GO:0005488,binding
759	sp|Q7L576|CYFP1_HUMAN	Cytoplasmic FMR1-interacting protein 1 OS=Homo sapiens OX=9606 GN=CYFIP1 PE=1 SV=1		down	0.831005	0.0104521	regulation of biological process;signaling;response to stimulus;growth;immune system process;multicellular organismal process;biological regulation;cellular component organization or biogenesis;developmental process;cellular process;positive regulation of biological process	cell part;extracellular region;macromolecular complex;extracellular region part;organelle;cell;synapse	binding		Regulation of actin cytoskeleton	GO:0050877,neurological system process;GO:0010926,anatomical structure formation;GO:0030182,neuron differentiation;GO:0016043,cellular component organization;GO:0048858,cell projection morphogenesis;GO:0030030,cell projection organization;GO:0032502,developmental process;GO:0007165,signal transduction;GO:0022008,neurogenesis;GO:0048666,neuron development;GO:0007264,small GTPase mediated signal tr…	GO:0016323,basolateral plasma membrane;GO:0070062,extracellular vesicular exosome;GO:0001726,ruffle;GO:0030027,lamellipodium;GO:0043234,protein complex;GO:0045202,synapse;GO:0031252,cell leading edge;GO:0005845,mRNA cap binding complex;GO:0005924,cell-substrate adherens junction;GO:0044424,intracellular part;GO:0032991,macromolecular complex;GO:0044421,extracellular region part;GO:0043230,extrace…	GO:0017048,Rho GTPase binding;GO:0051020,GTPase binding;GO:0048365,Rac GTPase binding;GO:0003779,actin binding;GO:0005515,protein binding;GO:0051015,actin filament binding;GO:0005488,binding;GO:0019899,enzyme binding;GO:0008092,cytoskeletal protein binding;GO:0017016,Ras GTPase binding;GO:0031267,small GTPase binding	ko04810,Regulation of actin cytoskeleton
770	sp|Q16836|HCDH_HUMAN	Hydroxyacyl-coenzyme A dehydrogenase, mitochondrial OS=Homo sapiens OX=9606 GN=HADH PE=1 SV=3		down	0.729935	0.0171887	establishment of localization;negative regulation of biological process;metabolic process;response to stimulus;regulation of biological process;signaling;cellular process;localization;biological regulation	organelle;cell;cell part;membrane-enclosed lumen;organelle part	binding;catalytic activity	Lipid transport and metabolism ;	Fatty acid elongation in mitochondria;Microbial metabolism in diverse environments;Butanoate metabolism;Valine, leucine and isoleucine degradation;Tryptophan metabolism;Fatty acid metabolism;Lysine degradation;Metabolic pathways	GO:0048523,negative regulation of cellular process;GO:0006631,fatty acid metabolic process;GO:0043436,oxoacid metabolic process;GO:0050796,regulation of insulin secretion;GO:0032868,response to insulin stimulus;GO:0014823,response to activity;GO:0051049,regulation of transport;GO:0043434,response to peptide hormone stimulus;GO:0006082,organic acid metabolic process;GO:0019395,fatty acid oxidation…	GO:0044422,organelle part;GO:0070013,intracellular organelle lumen;GO:0031967,organelle envelope;GO:0019866,organelle inner membrane;GO:0005737,cytoplasm;GO:0044429,mitochondrial part;GO:0043233,organelle lumen;GO:0043227,membrane-bounded organelle;GO:0031980,mitochondrial lumen;GO:0005740,mitochondrial envelope;GO:0031975,envelope;GO:0031966,mitochondrial membrane;GO:0016020,membrane;GO:0044464,…	GO:0048037,cofactor binding;GO:0016616,oxidoreductase activity, acting on the CH-OH group of donors, NAD or NADP as acceptor;GO:0005488,binding;GO:0050662,coenzyme binding;GO:0003824,catalytic activity;GO:0016491,oxidoreductase activity;GO:0016614,oxidoreductase activity, acting on CH-OH group of donors;GO:0000166,nucleotide binding;GO:0051287,NAD or NADH binding	ko01100,Metabolic pathways;ko00071,Fatty acid metabolism;ko00380,Tryptophan metabolism;ko00062,Fatty acid elongation in mitochondria;ko00280,Valine, leucine and isoleucine degradation;ko01120,Microbial metabolism in diverse environments;ko00650,Butanoate metabolism;ko00310,Lysine degradation
800	sp|P62081|RS7_HUMAN	40S ribosomal protein S7 OS=Homo sapiens OX=9606 GN=RPS7 PE=1 SV=1		down	0.777395	0.0278443	cellular component organization or biogenesis;localization;multicellular organismal process;biological regulation;reproductive process;viral reproduction;cellular process;developmental process;reproduction;regulation of biological process;establishment of localization;immune system process;metabolic process	macromolecular complex;cell;cell part;membrane-enclosed lumen;extracellular region;extracellular region part;organelle part;organelle	binding;structural molecule activity		Ribosome	GO:0019538,protein metabolic process;GO:0048513,organ development;GO:0043170,macromolecule metabolic process;GO:0032984,macromolecular complex disassembly;GO:0051234,establishment of localization;GO:0019080,viral genome expression;GO:0060606,tube closure;GO:0016331,morphogenesis of embryonic epithelium;GO:0035295,tube development;GO:0006415,translational termination;GO:0007275,multicellular organ…	GO:0015630,microtubule cytoskeleton;GO:0022626,cytosolic ribosome;GO:0044444,cytoplasmic part;GO:0015935,small ribosomal subunit;GO:0005925,focal adhesion;GO:0044430,cytoskeletal part;GO:0030055,cell-substrate junction;GO:0031988,membrane-bounded vesicle;GO:0043233,organelle lumen;GO:0005840,ribosome;GO:0065010,extracellular membrane-bounded organelle;GO:0005730,nucleolus;GO:0005737,cytoplasm;GO:…	GO:0046982,protein heterodimerization activity;GO:0005198,structural molecule activity;GO:0005515,protein binding;GO:0003735,structural constituent of ribosome;GO:0046983,protein dimerization activity;GO:0005488,binding	ko03010,Ribosome
823	sp|P98082|DAB2_HUMAN	Disabled homolog 2 OS=Homo sapiens OX=9606 GN=DAB2 PE=1 SV=3		down	0.525991	0.022134	locomotion;regulation of biological process;cell proliferation;cellular component organization or biogenesis;localization;biological regulation;developmental process;response to stimulus;signaling;establishment of localization;negative regulation of biological process;metabolic process;death;multicellular organismal process;positive regulation of biological process;cellular process	organelle;extracellular region part;extracellular region;organelle part;membrane-enclosed lumen;cell part;cell;macromolecular complex	binding		Endocytosis	GO:0032091,negative regulation of protein binding;GO:0033158,regulation of protein import into nucleus, translocation;GO:0009891,positive regulation of biosynthetic process;GO:0007154,cell communication;GO:0032501,multicellular organismal process;GO:0048523,negative regulation of cellular process;GO:0051254,positive regulation of RNA metabolic process;GO:0048856,anatomical structure development;G…	GO:0044422,organelle part;GO:0044459,plasma membrane part;GO:0012505,endomembrane system;GO:0005886,plasma membrane;GO:0031410,cytoplasmic vesicle;GO:0031224,intrinsic to membrane;GO:0005773,vacuole;GO:0005912,adherens junction;GO:0043227,membrane-bounded organelle;GO:0005765,lysosomal membrane;GO:0043232,intracellular non-membrane-bounded organelle;GO:0016020,membrane;GO:0044464,cell part;GO:000…	GO:0005488,binding;GO:0046332,SMAD binding;GO:0008022,protein C-terminus binding;GO:0005515,protein binding	ko04144,Endocytosis
825	sp|Q9NYL9|TMOD3_HUMAN	Tropomodulin-3 OS=Homo sapiens OX=9606 GN=TMOD3 PE=1 SV=1		down	0.820044	0.0398925	negative regulation of biological process;immune system process;regulation of biological process;cellular process;developmental process;multicellular organismal process;biological regulation;cellular component organization or biogenesis	cell;organelle;organelle part;cell part	binding			GO:0060537,muscle tissue development;GO:0030154,cell differentiation;GO:0048519,negative regulation of biological process;GO:0032501,multicellular organismal process;GO:0048523,negative regulation of cellular process;GO:0043254,regulation of protein complex assembly;GO:0032535,regulation of cellular component size;GO:0014706,striated muscle tissue development;GO:0048856,anatomical structure devel…	GO:0005737,cytoplasm;GO:0044422,organelle part;GO:0043292,contractile fiber;GO:0044444,cytoplasmic part;GO:0043232,intracellular non-membrane-bounded organelle;GO:0044464,cell part;GO:0044449,contractile fiber part;GO:0044430,cytoskeletal part;GO:0030016,myofibril;GO:0005856,cytoskeleton;GO:0015629,actin cytoskeleton;GO:0043229,intracellular organelle;GO:0005622,intracellular;GO:0044424,intracell…	GO:0005515,protein binding;GO:0003779,actin binding;GO:0008092,cytoskeletal protein binding;GO:0005523,tropomyosin binding;GO:0005488,binding
840	sp|Q8N3D4|EH1L1_HUMAN	EH domain-binding protein 1-like protein 1 OS=Homo sapiens OX=9606 GN=EHBP1L1 PE=1 SV=2		up	1.20845	0.0104048		cell;cell part		Cytoskeleton ;	Regulation of actin cytoskeleton;Adherens junction;Systemic lupus erythematosus;Amoebiasis;Arrhythmogenic right ventricular cardiomyopathy (ARVC);Leukocyte transendothelial migration;Tight junction;Focal adhesion		GO:0005623,cell;GO:0044464,cell part;GO:0016020,membrane		ko05146,Amoebiasis;ko04520,Adherens junction;ko04530,Tight junction;ko04810,Regulation of actin cytoskeleton;ko04510,Focal adhesion;ko04670,Leukocyte transendothelial migration;ko05322,Systemic lupus erythematosus;ko05412,Arrhythmogenic right ventricular cardiomyopathy (ARVC)
844	sp|P16070|CD44_HUMAN	CD44 antigen OS=Homo sapiens OX=9606 GN=CD44 PE=1 SV=3		up	1.33586	0.0492088	regulation of biological process;locomotion;biological adhesion;developmental process;localization;biological regulation;cellular component organization or biogenesis;death;negative regulation of biological process;metabolic process;immune system process;signaling;reproduction;response to stimulus;cellular process;positive regulation of biological process;reproductive process;multicellular organi…	extracellular region part;macromolecular complex;extracellular region;cell part;cell;organelle	molecular transducer activity;binding;catalytic activity		ECM-receptor interaction;Hematopoietic cell lineage;Shigellosis	GO:0045937,positive regulation of phosphate metabolic process;GO:0048513,organ development;GO:0043086,negative regulation of catalytic activity;GO:0009611,response to wounding;GO:0043170,macromolecule metabolic process;GO:0050878,regulation of body fluid levels;GO:0048754,branching morphogenesis of a tube;GO:0051346,negative regulation of hydrolase activity;GO:0031325,positive regulation of cellu…	GO:0070062,extracellular vesicular exosome;GO:0016323,basolateral plasma membrane;GO:0005887,integral to plasma membrane;GO:0009986,cell surface;GO:0044424,intracellular part;GO:0005924,cell-substrate adherens junction;GO:0043231,intracellular membrane-bounded organelle;GO:0044421,extracellular region part;GO:0005794,Golgi apparatus;GO:0016020,membrane;GO:0044464,cell part;GO:0043230,extracellula…	GO:0015929,hexosaminidase activity;GO:0005518,collagen binding;GO:0030246,carbohydrate binding;GO:0005488,binding;GO:0005515,protein binding;GO:0004888,transmembrane receptor activity;GO:0005539,glycosaminoglycan binding;GO:0060089,molecular transducer activity;GO:0016787,hydrolase activity;GO:0004872,receptor activity;GO:0030247,polysaccharide binding;GO:0016798,hydrolase activity, acting on gly…	ko04640,Hematopoietic cell lineage;ko05131,Shigellosis;ko04512,ECM-receptor interaction
894	sp|Q92620|PRP16_HUMAN	Pre-mRNA-splicing factor ATP-dependent RNA helicase PRP16 OS=Homo sapiens OX=9606 GN=DHX38 PE=1 SV=2		down	0.773552	0.0262056	localization;establishment of localization;metabolic process;cellular process	organelle part;macromolecular complex;membrane-enclosed lumen;cell part;cell;organelle	binding;catalytic activity	Replication, recombination and repair ;	Spliceosome	GO:0010467,gene expression;GO:0034645,cellular macromolecule biosynthetic process;GO:0032984,macromolecular complex disassembly;GO:0043170,macromolecule metabolic process;GO:0051168,nuclear export;GO:0051234,establishment of localization;GO:0016070,RNA metabolic process;GO:0044237,cellular metabolic process;GO:0034960,cellular biopolymer metabolic process;GO:0022411,cellular component disassembly…	GO:0031981,nuclear lumen;GO:0005623,cell;GO:0043226,organelle;GO:0044428,nuclear part;GO:0044446,intracellular organelle part;GO:0044424,intracellular part;GO:0043229,intracellular organelle;GO:0032991,macromolecular complex;GO:0005622,intracellular;GO:0043231,intracellular membrane-bounded organelle;GO:0031974,membrane-enclosed lumen;GO:0030529,ribonucleoprotein complex;GO:0016020,membrane;GO:00…	GO:0005515,protein binding;GO:0000166,nucleotide binding;GO:0016787,hydrolase activity;GO:0032553,ribonucleotide binding;GO:0070035,purine NTP-dependent helicase activity;GO:0016817,hydrolase activity, acting on acid anhydrides;GO:0032559,adenyl ribonucleotide binding;GO:0004004,ATP-dependent RNA helicase activity;GO:0005488,binding;GO:0004386,helicase activity;GO:0003724,RNA helicase activity;GO…	ko03040,Spliceosome
912	sp|Q9BUP3|HTAI2_HUMAN	Oxidoreductase HTATIP2 OS=Homo sapiens OX=9606 GN=HTATIP2 PE=1 SV=2		down	0.776788	0.00937635	regulation of biological process;death;metabolic process;negative regulation of biological process;establishment of localization;localization;multicellular organismal process;biological regulation;cellular process;developmental process;viral reproduction	organelle;cell;cell part;membrane-enclosed lumen;organelle part	catalytic activity;protein binding transcription factor activity;binding	Cell wall/membrane/envelope biogenesis ; Carbohydrate transport and metabolism ;		GO:0051170,nuclear import;GO:0010941,regulation of cell death;GO:0019219,regulation of nucleobase, nucleoside, nucleotide and nucleic acid metabolic process;GO:0008152,metabolic process;GO:0051179,localization;GO:0050789,regulation of biological process;GO:0045449,regulation of transcription;GO:0051252,regulation of RNA metabolic process;GO:0050793,regulation of developmental process;GO:0050794,r…	GO:0044424,intracellular part;GO:0005622,intracellular;GO:0043229,intracellular organelle;GO:0043231,intracellular membrane-bounded organelle;GO:0031974,membrane-enclosed lumen;GO:0031981,nuclear lumen;GO:0043226,organelle;GO:0005623,cell;GO:0044428,nuclear part;GO:0044446,intracellular organelle part;GO:0070013,intracellular organelle lumen;GO:0044422,organelle part;GO:0012505,endomembrane syste…	GO:0008134,transcription factor binding;GO:0003824,catalytic activity;GO:0016491,oxidoreductase activity;GO:0005515,protein binding;GO:0016563,transcription activator activity;GO:0003713,transcription coactivator activity;GO:0003712,transcription cofactor activity;GO:0005488,binding;GO:0030528,transcription regulator activity
937	sp|Q01581|HMCS1_HUMAN	Hydroxymethylglutaryl-CoA synthase, cytoplasmic OS=Homo sapiens OX=9606 GN=HMGCS1 PE=1 SV=2		down	0.595917	0.00286227	reproduction;response to stimulus;multicellular organismal process;reproductive process;developmental process;cellular process;metabolic process	organelle;cell;membrane-enclosed lumen;cell part;organelle part	binding;catalytic activity	Lipid transport and metabolism ;	Synthesis and degradation of ketone bodies;Valine, leucine and isoleucine degradation;Metabolic pathways;Terpenoid backbone biosynthesis;Butanoate metabolism;PPAR signaling pathway	GO:0009416,response to light stimulus;GO:0046661,male sex differentiation;GO:0008202,steroid metabolic process;GO:0006695,cholesterol biosynthetic process;GO:0050896,response to stimulus;GO:0032502,developmental process;GO:0000003,reproduction;GO:0009058,biosynthetic process;GO:0008152,metabolic process;GO:0042221,response to chemical stimulus;GO:0009314,response to radiation;GO:0010033,response …	GO:0005634,nucleus;GO:0044444,cytoplasmic part;GO:0005654,nucleoplasm;GO:0016020,membrane;GO:0044464,cell part;GO:0044422,organelle part;GO:0070013,intracellular organelle lumen;GO:0005829,cytosol;GO:0043227,membrane-bounded organelle;GO:0005886,plasma membrane;GO:0005737,cytoplasm;GO:0043233,organelle lumen;GO:0044446,intracellular organelle part;GO:0005623,cell;GO:0044428,nuclear part;GO:004322…	GO:0005515,protein binding;GO:0008144,drug binding;GO:0042803,protein homodimerization activity;GO:0016740,transferase activity;GO:0016746,transferase activity, transferring acyl groups;GO:0003824,catalytic activity;GO:0042802,identical protein binding;GO:0046983,protein dimerization activity;GO:0016853,isomerase activity;GO:0005488,binding	ko00280,Valine, leucine and isoleucine degradation;ko00072,Synthesis and degradation of ketone bodies;ko00650,Butanoate metabolism;ko01100,Metabolic pathways;ko03320,PPAR signaling pathway;ko00900,Terpenoid backbone biosynthesis
941	sp|P36957|ODO2_HUMAN	Dihydrolipoyllysine-residue succinyltransferase component of 2-oxoglutarate dehydrogenase complex, mitochondrial OS=Homo sapiens OX=9606 GN=DLST PE=1 SV=4		down	0.792091	0.00225645	metabolic process;cellular process	cell;macromolecular complex;organelle;extracellular region part;organelle part;extracellular region;cell part;membrane-enclosed lumen	binding;catalytic activity	Energy production and conversion ;	Citrate cycle (TCA cycle);Metabolic pathways;Lysine degradation;Microbial metabolism in diverse environments	GO:0044270,nitrogen compound catabolic process;GO:0006082,organic acid metabolic process;GO:0006734,NADH metabolic process;GO:0051187,cofactor catabolic process;GO:0005975,carbohydrate metabolic process;GO:0009066,aspartate family amino acid metabolic process;GO:0019752,carboxylic acid metabolic process;GO:0045333,cellular respiration;GO:0006732,coenzyme metabolic process;GO:0006766,vitamin metab…	GO:0044464,cell part;GO:0016020,membrane;GO:0005634,nucleus;GO:0043230,extracellular organelle;GO:0005886,plasma membrane;GO:0043227,membrane-bounded organelle;GO:0044422,organelle part;GO:0043209,myelin sheath;GO:0044459,plasma membrane part;GO:0043234,protein complex;GO:0005739,mitochondrion;GO:0070062,extracellular vesicular exosome;GO:0044421,extracellular region part;GO:0044424,intracellular…	GO:0005488,binding;GO:0031072,heat shock protein binding;GO:0016747,transferase activity, transferring acyl groups other than amino-acyl groups;GO:0008415,acyltransferase activity;GO:0003824,catalytic activity;GO:0016746,transferase activity, transferring acyl groups;GO:0016740,transferase activity;GO:0005515,protein binding;GO:0051087,chaperone binding	ko01100,Metabolic pathways;ko00020,Citrate cycle (TCA cycle);ko01120,Microbial metabolism in diverse environments;ko00310,Lysine degradation
948	sp|P0DP25|CALM3_HUMAN	Calmodulin-3 OS=Homo sapiens OX=9606 GN=CALM3 PE=1 SV=1	sp|P0DP24|CALM2_HUMAN;sp|P0DP23|CALM1_HUMAN	down	0.387285	0.00292035	positive regulation of biological process;cellular process;developmental process;cellular component organization or biogenesis;biological regulation;multicellular organismal process;localization;immune system process;establishment of localization;metabolic process;negative regulation of biological process;response to stimulus;locomotion;signaling;regulation of biological process	organelle;organelle part;extracellular region part;extracellular region;cell part;membrane-enclosed lumen;cell;macromolecular complex	catalytic activity;enzyme regulator activity;binding	Signal transduction mechanisms ; Cytoskeleton ; Cell cycle control, cell division, chromosome partitioning ; General function prediction only ;	Olfactory transduction;Melanogenesis;Gastric acid secretion;Phosphatidylinositol signaling system;Vascular smooth muscle contraction;GnRH signaling pathway;Salivary secretion;Phototransduction - fly;Glioma;Calcium signaling pathway;Oocyte meiosis;Insulin signaling pathway;Long-term potentiation;Alzheimer's disease;Neurotrophin signaling pathway;Phototransduction	GO:0045860,positive regulation of protein kinase activity;GO:0050789,regulation of biological process;GO:0010799,regulation of peptidyl-threonine phosphorylation;GO:0033674,positive regulation of kinase activity;GO:0031400,negative regulation of protein modification process;GO:0030802,regulation of cyclic nucleotide biosynthetic process;GO:0002218,activation of innate immune response;GO:0010563,n…	GO:0044422,organelle part;GO:0031224,intrinsic to membrane;GO:0042995,cell projection;GO:0005815,microtubule organizing center;GO:0005886,plasma membrane;GO:0043227,membrane-bounded organelle;GO:0000922,spindle pole;GO:0044449,contractile fiber part;GO:0044464,cell part;GO:0016020,membrane;GO:0043232,intracellular non-membrane-bounded organelle;GO:0005634,nucleus;GO:0043230,extracellular organell…	GO:0008047,enzyme activator activity;GO:0047485,protein N-terminus binding;GO:0043539,protein serine/threonine kinase activator activity;GO:0043274,phospholipase binding;GO:0035254,glutamate receptor binding;GO:0016301,kinase activity;GO:0003824,catalytic activity;GO:0004722,protein serine/threonine phosphatase activity;GO:0048306,calcium-dependent protein binding;GO:0016772,transferase activity,…	ko05010,Alzheimer's disease;ko04270,Vascular smooth muscle contraction;ko04114,Oocyte meiosis;ko04020,Calcium signaling pathway;ko04970,Salivary secretion;ko05214,Glioma;ko04916,Melanogenesis;ko04910,Insulin signaling pathway;ko04722,Neurotrophin signaling pathway;ko04971,Gastric acid secretion;ko04740,Olfactory transduction;ko04070,Phosphatidylinositol signaling system;ko04912,GnRH signaling pat…
955	sp|P26368|U2AF2_HUMAN	Splicing factor U2AF 65 kDa subunit OS=Homo sapiens OX=9606 GN=U2AF2 PE=1 SV=4		down	0.539185	0.00396933	localization;biological regulation;multicellular organismal process;developmental process;cellular process;positive regulation of biological process;reproductive process;regulation of biological process;reproduction;metabolic process;negative regulation of biological process;establishment of localization	cell;macromolecular complex;virion part;virion;organelle;organelle part;cell part;membrane-enclosed lumen	binding		Spliceosome	GO:0034645,cellular macromolecule biosynthetic process;GO:0051168,nuclear export;GO:0022411,cellular component disassembly;GO:0044238,primary metabolic process;GO:0051649,establishment of localization in cell;GO:0043933,macromolecular complex subunit organization;GO:0006913,nucleocytoplasmic transport;GO:0051236,establishment of RNA localization;GO:0044237,cellular metabolic process;GO:0034960,ce…	GO:0031981,nuclear lumen;GO:0043226,organelle;GO:0005623,cell;GO:0044428,nuclear part;GO:0044446,intracellular organelle part;GO:0071010,prespliceosome;GO:0071004,U2-type prespliceosome;GO:0044424,intracellular part;GO:0032991,macromolecular complex;GO:0005622,intracellular;GO:0043229,intracellular organelle;GO:0043231,intracellular membrane-bounded organelle;GO:0016604,nuclear body;GO:0016607,nu…	GO:0000166,nucleotide binding;GO:0003729,mRNA binding;GO:0005515,protein binding;GO:0003723,RNA binding;GO:0003676,nucleic acid binding;GO:0003727,single-stranded RNA binding;GO:0005488,binding;GO:0008187,poly-pyrimidine tract binding;GO:0019904,protein domain specific binding;GO:0019899,enzyme binding	ko03040,Spliceosome
958	sp|Q15397|PUM3_HUMAN	Pumilio homolog 3 OS=Homo sapiens OX=9606 GN=PUM3 PE=1 SV=3		up	1.41743	0.0415345	metabolic process;cellular process;biological regulation;regulation of biological process	organelle;cell;cell part;membrane-enclosed lumen;organelle part	binding	Translation, ribosomal structure and biogenesis ;		GO:0010468,regulation of gene expression;GO:0032268,regulation of cellular protein metabolic process;GO:0050794,regulation of cellular process;GO:0050789,regulation of biological process;GO:0010608,posttranscriptional regulation of gene expression;GO:0051246,regulation of protein metabolic process;GO:0031326,regulation of cellular biosynthetic process;GO:0019222,regulation of metabolic process;GO…	GO:0005654,nucleoplasm;GO:0005634,nucleus;GO:0044444,cytoplasmic part;GO:0044464,cell part;GO:0043232,intracellular non-membrane-bounded organelle;GO:0043227,membrane-bounded organelle;GO:0043233,organelle lumen;GO:0005730,nucleolus;GO:0005737,cytoplasm;GO:0044422,organelle part;GO:0070013,intracellular organelle lumen;GO:0044428,nuclear part;GO:0005623,cell;GO:0043226,organelle;GO:0043228,non-me…	GO:0005515,protein binding;GO:0003729,mRNA binding;GO:0003677,DNA binding;GO:0003723,RNA binding;GO:0003676,nucleic acid binding;GO:0005488,binding
967	sp|Q15276|RABE1_HUMAN	Rab GTPase-binding effector protein 1 OS=Homo sapiens OX=9606 GN=RABEP1 PE=1 SV=2		up	1.27843	0.00736139	regulation of biological process;establishment of localization;metabolic process;death;cellular component organization or biogenesis;localization;biological regulation;cellular process	cell part;cell;organelle	binding;enzyme regulator activity		Endocytosis	GO:0016043,cellular component organization;GO:0008219,cell death;GO:0044093,positive regulation of molecular function;GO:0006810,transport;GO:0010324,membrane invagination;GO:0065007,biological regulation;GO:0045184,establishment of protein localization;GO:0016192,vesicle-mediated transport;GO:0016265,death;GO:0065009,regulation of molecular function;GO:0033036,macromolecule localization;GO:00081…	GO:0055037,recycling endosome;GO:0005769,early endosome;GO:0005768,endosome;GO:0031410,cytoplasmic vesicle;GO:0005737,cytoplasm;GO:0043227,membrane-bounded organelle;GO:0031988,membrane-bounded vesicle;GO:0030139,endocytic vesicle;GO:0044464,cell part;GO:0044444,cytoplasmic part;GO:0044424,intracellular part;GO:0016023,cytoplasmic membrane-bounded vesicle;GO:0043229,intracellular organelle;GO:000…	GO:0060589,nucleoside-triphosphatase regulator activity;GO:0005515,protein binding;GO:0030234,enzyme regulator activity;GO:0042803,protein homodimerization activity;GO:0005096,GTPase activator activity;GO:0046983,protein dimerization activity;GO:0008047,enzyme activator activity;GO:0030695,GTPase regulator activity;GO:0008083,growth factor activity;GO:0005488,binding;GO:0042802,identical protein …	ko04144,Endocytosis
991	sp|P07602|SAP_HUMAN	Prosaposin OS=Homo sapiens OX=9606 GN=PSAP PE=1 SV=2		down	0.563643	0.0152076	growth;metabolic process;establishment of localization;regulation of biological process;signaling;reproduction;response to stimulus;developmental process;cellular process;positive regulation of biological process;reproductive process;biological regulation;localization;multicellular organismal process	cell part;membrane-enclosed lumen;organelle part;extracellular region part;extracellular region;organelle;cell	enzyme regulator activity;binding		Lysosome	GO:0032502,developmental process;GO:0030817,regulation of cAMP biosynthetic process;GO:0030799,regulation of cyclic nucleotide metabolic process;GO:0009966,regulation of signal transduction;GO:0019216,regulation of lipid metabolic process;GO:0010646,regulation of cell communication;GO:0001655,urogenital system development;GO:0030808,regulation of nucleotide biosynthetic process;GO:0048518,positiv…	GO:0044422,organelle part;GO:0043227,membrane-bounded organelle;GO:0005773,vacuole;GO:0031224,intrinsic to membrane;GO:0005765,lysosomal membrane;GO:0005615,extracellular space;GO:0043230,extracellular organelle;GO:0044464,cell part;GO:0016020,membrane;GO:0043231,intracellular membrane-bounded organelle;GO:0044424,intracellular part;GO:0044421,extracellular region part;GO:0005775,vacuolar lumen;G…	GO:0005102,receptor binding;GO:0005515,protein binding;GO:0030234,enzyme regulator activity;GO:0008289,lipid binding;GO:0001664,G-protein-coupled receptor binding;GO:0008047,enzyme activator activity;GO:0005488,binding	ko04142,Lysosome
997	sp|P32322|P5CR1_HUMAN	Pyrroline-5-carboxylate reductase 1, mitochondrial OS=Homo sapiens OX=9606 GN=PYCR1 PE=1 SV=2		up	1.43835	0.0387025	biological regulation;metabolic process;cellular process	organelle part;cell part;membrane-enclosed lumen;cell;organelle	catalytic activity;binding	Amino acid transport and metabolism ;	Arginine and proline metabolism;Metabolic pathways	GO:0019725,cellular homeostasis;GO:0009987,cellular process;GO:0042592,homeostatic process;GO:0006807,nitrogen compound metabolic process;GO:0006873,cellular ion homeostasis;GO:0050801,ion homeostasis;GO:0044237,cellular metabolic process;GO:0034641,cellular nitrogen compound metabolic process;GO:0048878,chemical homeostasis;GO:0055114,oxidation reduction;GO:0042391,regulation of membrane potenti…	GO:0043231,intracellular membrane-bounded organelle;GO:0031974,membrane-enclosed lumen;GO:0044424,intracellular part;GO:0043229,intracellular organelle;GO:0005759,mitochondrial matrix;GO:0005622,intracellular;GO:0005623,cell;GO:0043226,organelle;GO:0044446,intracellular organelle part;GO:0005739,mitochondrion;GO:0043227,membrane-bounded organelle;GO:0043233,organelle lumen;GO:0044429,mitochondria…	GO:0003824,catalytic activity;GO:0016491,oxidoreductase activity;GO:0005488,binding;GO:0005515,protein binding;GO:0042802,identical protein binding	ko01100,Metabolic pathways;ko00330,Arginine and proline metabolism
1007	sp|P42345|MTOR_HUMAN	Serine/threonine-protein kinase mTOR OS=Homo sapiens OX=9606 GN=MTOR PE=1 SV=1		up	1.32022	0.0308917	response to stimulus;reproduction;signaling;establishment of localization;immune system process;negative regulation of biological process;metabolic process;growth;multi-organism process;multicellular organismal process;reproductive process;positive regulation of biological process;cellular process;regulation of biological process;cell proliferation;cellular component organization or biogenesis;bi…	organelle part;macromolecular complex;membrane-enclosed lumen;cell part;cell;organelle	catalytic activity;binding	Signal transduction mechanisms ; Cell cycle control, cell division, chromosome partitioning ; Chromatin structure and dynamics ; Replication, recombination and repair ; Intracellular trafficking, secretion, and vesicular transport ;	Pathways in cancer;Type II diabetes mellitus;Insulin signaling pathway;Acute myeloid leukemia;mTOR signaling pathway;Glioma;ErbB signaling pathway;Adipocytokine signaling pathway;Prostate cancer	GO:0031328,positive regulation of cellular biosynthetic process;GO:0065009,regulation of molecular function;GO:0031344,regulation of cell projection organization;GO:0031399,regulation of protein modification process;GO:0065008,regulation of biological quality;GO:0051246,regulation of protein metabolic process;GO:0010647,positive regulation of cell communication;GO:0003013,circulatory system proce…	GO:0043234,protein complex;GO:0031981,nuclear lumen;GO:0000323,lytic vacuole;GO:0044428,nuclear part;GO:0031090,organelle membrane;GO:0005739,mitochondrion;GO:0030425,dendrite;GO:0005764,lysosome;GO:0032991,macromolecular complex;GO:0044424,intracellular part;GO:0000139,Golgi membrane;GO:0043231,intracellular membrane-bounded organelle;GO:0031966,mitochondrial membrane;GO:0016020,membrane;GO:0044…	GO:0008144,drug binding;GO:0005515,protein binding;GO:0019900,kinase binding;GO:0016740,transferase activity;GO:0019901,protein kinase binding;GO:0016773,phosphotransferase activity, alcohol group as acceptor;GO:0000166,nucleotide binding;GO:0043022,ribosome binding;GO:0032559,adenyl ribonucleotide binding;GO:0004674,protein serine/threonine kinase activity;GO:0032553,ribonucleotide binding;GO:00…	ko04150,mTOR signaling pathway;ko05215,Prostate cancer;ko05221,Acute myeloid leukemia;ko04012,ErbB signaling pathway;ko04920,Adipocytokine signaling pathway;ko04930,Type II diabetes mellitus;ko04910,Insulin signaling pathway;ko05214,Glioma;ko05200,Pathways in cancer
1008	sp|P21291|CSRP1_HUMAN	Cysteine and glycine-rich protein 1 OS=Homo sapiens OX=9606 GN=CSRP1 PE=1 SV=3		up	1.52366	0.016595	cellular process;multicellular organismal process;biological regulation;biological adhesion;response to stimulus	cell;organelle;extracellular region;organelle part;extracellular region part;cell part	binding			GO:0007599,hemostasis;GO:0050817,coagulation;GO:0034109,homotypic cell-cell adhesion;GO:0006950,response to stress;GO:0009987,cellular process;GO:0007155,cell adhesion;GO:0050878,regulation of body fluid levels;GO:0042060,wound healing;GO:0009611,response to wounding;GO:0022610,biological adhesion;GO:0001775,cell activation;GO:0070527,platelet aggregation;GO:0065007,biological regulation;GO:00650…	GO:0043228,non-membrane-bounded organelle;GO:0070062,extracellular vesicular exosome;GO:0016323,basolateral plasma membrane;GO:0044421,extracellular region part;GO:0044424,intracellular part;GO:0042641,actomyosin;GO:0015629,actin cytoskeleton;GO:0043231,intracellular membrane-bounded organelle;GO:0031252,cell leading edge;GO:0005924,cell-substrate adherens junction;GO:0044464,cell part;GO:0016020…	GO:0046914,transition metal ion binding;GO:0005515,protein binding;GO:0051219,phosphoprotein binding;GO:0008092,cytoskeletal protein binding;GO:0005488,binding;GO:0043167,ion binding;GO:0043169,cation binding;GO:0008270,zinc ion binding;GO:0046872,metal ion binding
1045	sp|P06396|GELS_HUMAN	Gelsolin OS=Homo sapiens OX=9606 GN=GSN PE=1 SV=1		down	0.720223	0.0111614	reproductive process;positive regulation of biological process;viral reproduction;cellular process;multi-organism process;multicellular organismal process;establishment of localization;metabolic process;negative regulation of biological process;death;growth;response to stimulus;reproduction;signaling;developmental process;cellular component organization or biogenesis;biological regulation;localiz…	cell;organelle;organelle part;extracellular region;macromolecular complex;extracellular region part;cell part	binding		Regulation of actin cytoskeleton;Fc gamma R-mediated phagocytosis	GO:0043283,biopolymer metabolic process;GO:0031099,regeneration;GO:0060255,regulation of macromolecule metabolic process;GO:0007165,signal transduction;GO:0019222,regulation of metabolic process;GO:0006921,cell structure disassembly during apoptosis;GO:0051693,actin filament capping;GO:0008152,metabolic process;GO:0019932,second-messenger-mediated signaling;GO:0032269,negative regulation of cellu…	GO:0030027,lamellipodium;GO:0043234,protein complex;GO:0043228,non-membrane-bounded organelle;GO:0001726,ruffle;GO:0070062,extracellular vesicular exosome;GO:0005938,cell cortex;GO:0016323,basolateral plasma membrane;GO:0044421,extracellular region part;GO:0032991,macromolecular complex;GO:0044424,intracellular part;GO:0031252,cell leading edge;GO:0005924,cell-substrate adherens junction;GO:00156…	GO:0003779,actin binding;GO:0005515,protein binding;GO:0005509,calcium ion binding;GO:0017022,myosin binding;GO:0046872,metal ion binding;GO:0043169,cation binding;GO:0019904,protein domain specific binding;GO:0008092,cytoskeletal protein binding;GO:0043167,ion binding;GO:0005488,binding	ko04666,Fc gamma R-mediated phagocytosis;ko04810,Regulation of actin cytoskeleton
1054	sp|P40121|CAPG_HUMAN	Macrophage-capping protein OS=Homo sapiens OX=9606 GN=CAPG PE=1 SV=2		down	0.682805	0.0490162	cellular component organization or biogenesis;regulation of biological process;biological regulation;cellular process;negative regulation of biological process;positive regulation of biological process	organelle;extracellular region part;organelle part;extracellular region;membrane-enclosed lumen;cell part;cell;macromolecular complex	binding			GO:0044087,regulation of cellular component biogenesis;GO:0022617,extracellular matrix disassembly;GO:0032269,negative regulation of cellular protein metabolic process;GO:0050789,regulation of biological process;GO:0030198,extracellular matrix organization;GO:0050794,regulation of cellular process;GO:0051494,negative regulation of cytoskeleton organization;GO:0009987,cellular process;GO:0030833,r…	GO:0044464,cell part;GO:0042470,melanosome;GO:0043232,intracellular non-membrane-bounded organelle;GO:0005634,nucleus;GO:0043230,extracellular organelle;GO:0044422,organelle part;GO:0031410,cytoplasmic vesicle;GO:0005815,microtubule organizing center;GO:0043227,membrane-bounded organelle;GO:0070062,extracellular vesicular exosome;GO:0031981,nuclear lumen;GO:0043234,protein complex;GO:0043228,non-…	GO:0008092,cytoskeletal protein binding;GO:0019904,protein domain specific binding;GO:0005488,binding;GO:0032403,protein complex binding;GO:0003779,actin binding;GO:0005515,protein binding
1066	sp|P04632|CPNS1_HUMAN	Calpain small subunit 1 OS=Homo sapiens OX=9606 GN=CAPNS1 PE=1 SV=1		up	1.52792	0.00536381	cell proliferation;positive regulation of biological process;metabolic process;cellular process;cellular component organization or biogenesis;regulation of biological process;biological regulation	extracellular region;extracellular region part;cell part;cell;organelle	binding;catalytic activity			GO:0042127,regulation of cell proliferation;GO:0008152,metabolic process;GO:0022411,cellular component disassembly;GO:0044238,primary metabolic process;GO:0009057,macromolecule catabolic process;GO:0022617,extracellular matrix disassembly;GO:0043285,biopolymer catabolic process;GO:0009987,cellular process;GO:0030163,protein catabolic process;GO:0009056,catabolic process;GO:0030198,extracellular m…	GO:0044424,intracellular part;GO:0005622,intracellular;GO:0044421,extracellular region part;GO:0005576,extracellular region;GO:0031982,vesicle;GO:0070062,extracellular vesicular exosome;GO:0005623,cell;GO:0043226,organelle;GO:0005829,cytosol;GO:0065010,extracellular membrane-bounded organelle;GO:0005737,cytoplasm;GO:0005886,plasma membrane;GO:0043227,membrane-bounded organelle;GO:0031988,membrane…	GO:0004175,endopeptidase activity;GO:0005488,binding;GO:0043167,ion binding;GO:0043169,cation binding;GO:0008233,peptidase activity;GO:0046872,metal ion binding;GO:0005509,calcium ion binding;GO:0003824,catalytic activity;GO:0016787,hydrolase activity;GO:0070011,peptidase activity, acting on L-amino acid peptides;GO:0005515,protein binding;GO:0008234,cysteine-type peptidase activity
1071	sp|Q9P289|STK26_HUMAN	Serine/threonine-protein kinase 26 OS=Homo sapiens OX=9606 GN=STK26 PE=1 SV=2		up	1.32606	0.0161179	biological regulation;localization;cellular component organization or biogenesis;cellular process;regulation of biological process;locomotion;signaling;response to stimulus;death;metabolic process	extracellular region part;organelle part;extracellular region;cell part;cell;organelle	catalytic activity;binding	General function prediction only ; Signal transduction mechanisms ; Transcription ; Replication, recombination and repair ;		GO:0065007,biological regulation;GO:0044260,cellular macromolecule metabolic process;GO:0022607,cellular component assembly;GO:0043408,regulation of MAPKKK cascade;GO:0010627,regulation of protein kinase cascade;GO:0034960,cellular biopolymer metabolic process;GO:0046777,protein amino acid autophosphorylation;GO:0044237,cellular metabolic process;GO:0006950,response to stress;GO:0051347,positive …	GO:0005634,nucleus;GO:0043230,extracellular organelle;GO:0043232,intracellular non-membrane-bounded organelle;GO:0016020,membrane;GO:0044464,cell part;GO:0016324,apical plasma membrane;GO:0005794,Golgi apparatus;GO:0043227,membrane-bounded organelle;GO:0005886,plasma membrane;GO:0005815,microtubule organizing center;GO:0031410,cytoplasmic vesicle;GO:0044459,plasma membrane part;GO:0012505,endomem…	GO:0046983,protein dimerization activity;GO:0005488,binding;GO:0043167,ion binding;GO:0019899,enzyme binding;GO:0032559,adenyl ribonucleotide binding;GO:0004674,protein serine/threonine kinase activity;GO:0032553,ribonucleotide binding;GO:0046872,metal ion binding;GO:0016773,phosphotransferase activity, alcohol group as acceptor;GO:0000166,nucleotide binding;GO:0017048,Rho GTPase binding;GO:00055…
1078	sp|Q92597|NDRG1_HUMAN	Protein NDRG1 OS=Homo sapiens OX=9606 GN=NDRG1 PE=1 SV=1		down	0.560674	0.0271516	negative regulation of biological process;cell proliferation;immune system process;signaling;regulation of biological process;response to stimulus;positive regulation of biological process;developmental process;cellular process;biological regulation;multicellular organismal process;cellular component organization or biogenesis	organelle;cell;cell part;extracellular region;organelle part;macromolecular complex;extracellular region part	binding;enzyme regulator activity			GO:0007009,plasma membrane organization;GO:0050789,regulation of biological process;GO:0045321,leukocyte activation;GO:0050794,regulation of cellular process;GO:0021782,glial cell development;GO:0051716,cellular response to stimulus;GO:0048869,cellular developmental process;GO:0009987,cellular process;GO:0010038,response to metal ion;GO:0006873,cellular ion homeostasis;GO:0048878,chemical homeost…	GO:0016020,membrane;GO:0044464,cell part;GO:0043232,intracellular non-membrane-bounded organelle;GO:0043230,extracellular organelle;GO:0005634,nucleus;GO:0005815,microtubule organizing center;GO:0005886,plasma membrane;GO:0043227,membrane-bounded organelle;GO:0005912,adherens junction;GO:0044422,organelle part;GO:0005768,endosome;GO:0043209,myelin sheath;GO:0044459,plasma membrane part;GO:0005911…	GO:0005515,protein binding;GO:0017137,Rab GTPase binding;GO:0060589,nucleoside-triphosphatase regulator activity;GO:0045296,cadherin binding;GO:0005488,binding;GO:0008092,cytoskeletal protein binding;GO:0043015,gamma-tubulin binding;GO:0019899,enzyme binding;GO:0030234,enzyme regulator activity;GO:0005083,small GTPase regulator activity;GO:0051020,GTPase binding;GO:0031267,small GTPase binding;GO…
1091	sp|P62750|RL23A_HUMAN	60S ribosomal protein L23a OS=Homo sapiens OX=9606 GN=RPL23A PE=1 SV=1		down	0.783913	0.00495273	cellular component organization or biogenesis;localization;reproductive process;viral reproduction;cellular process;reproduction;cell proliferation;establishment of localization;metabolic process	membrane-enclosed lumen;cell part;organelle part;extracellular region;extracellular region part;organelle;macromolecular complex;cell	binding;structural molecule activity	Translation, ribosomal structure and biogenesis ;	Ribosome	GO:0006807,nitrogen compound metabolic process;GO:0009987,cellular process;GO:0006519,cellular amino acid and derivative metabolic process;GO:0022415,viral reproductive process;GO:0051179,localization;GO:0006139,nucleobase, nucleoside, nucleotide and nucleic acid metabolic process;GO:0044265,cellular macromolecule catabolic process;GO:0034622,cellular macromolecular complex assembly;GO:0016032,vi…	GO:0005623,cell;GO:0043226,organelle;GO:0044446,intracellular organelle part;GO:0031982,vesicle;GO:0005576,extracellular region;GO:0031974,membrane-enclosed lumen;GO:0033279,ribosomal subunit;GO:0005622,intracellular;GO:0043229,intracellular organelle;GO:0022626,cytosolic ribosome;GO:0044444,cytoplasmic part;GO:0031932,TORC2 complex;GO:0031988,membrane-bounded vesicle;GO:0005840,ribosome;GO:00650…	GO:0000166,nucleotide binding;GO:0005515,protein binding;GO:0005198,structural molecule activity;GO:0003723,RNA binding;GO:0003735,structural constituent of ribosome;GO:0003676,nucleic acid binding;GO:0005488,binding;GO:0019843,rRNA binding	ko03010,Ribosome
1096	sp|Q9NRZ9|HELLS_HUMAN	Lymphoid-specific helicase OS=Homo sapiens OX=9606 GN=HELLS PE=1 SV=1		down	0.738065	0.0149551	multicellular organismal process;biological regulation;cellular component organization or biogenesis;developmental process;cellular process;regulation of biological process;negative regulation of biological process;metabolic process;immune system process;cell proliferation	cell;organelle;organelle part;cell part	binding;catalytic activity	Transcription ; Replication, recombination and repair ;		GO:0016568,chromatin modification;GO:0051276,chromosome organization;GO:0006333,chromatin assembly or disassembly;GO:0016569,covalent chromatin modification;GO:0016481,negative regulation of transcription;GO:0001655,urogenital system development;GO:0031497,chromatin assembly;GO:0010926,anatomical structure formation;GO:0032502,developmental process;GO:0016043,cellular component organization;GO:00…	GO:0000792,heterochromatin;GO:0005634,nucleus;GO:0043232,intracellular non-membrane-bounded organelle;GO:0044464,cell part;GO:0005694,chromosome;GO:0044422,organelle part;GO:0000785,chromatin;GO:0043227,membrane-bounded organelle;GO:0044446,intracellular organelle part;GO:0005623,cell;GO:0043226,organelle;GO:0043228,non-membrane-bounded organelle;GO:0000775,chromosome, centromeric region;GO:00444…	GO:0032555,purine ribonucleotide binding;GO:0003824,catalytic activity;GO:0001883,purine nucleoside binding;GO:0030554,adenyl nucleotide binding;GO:0017111,nucleoside-triphosphatase activity;GO:0016462,pyrophosphatase activity;GO:0017076,purine nucleotide binding;GO:0005524,ATP binding;GO:0001882,nucleoside binding;GO:0016818,hydrolase activity, acting on acid anhydrides, in phosphorus-containing…
1133	sp|P30533|AMRP_HUMAN	Alpha-2-macroglobulin receptor-associated protein OS=Homo sapiens OX=9606 GN=LRPAP1 PE=1 SV=1		down	0.685056	0.00984551	cellular process;cellular component organization or biogenesis;localization;multicellular organismal process;biological regulation;establishment of localization;metabolic process;negative regulation of biological process;regulation of biological process	organelle;cell;cell part;membrane-enclosed lumen;organelle part;extracellular region	molecular transducer activity;receptor regulator activity;binding			GO:0043170,macromolecule metabolic process;GO:0051100,negative regulation of binding;GO:0051234,establishment of localization;GO:0019538,protein metabolic process;GO:0044092,negative regulation of molecular function;GO:0051128,regulation of cellular component organization;GO:0044238,primary metabolic process;GO:0034960,cellular biopolymer metabolic process;GO:0044237,cellular metabolic process;GO…	GO:0043231,intracellular membrane-bounded organelle;GO:0031974,membrane-enclosed lumen;GO:0044424,intracellular part;GO:0009986,cell surface;GO:0005622,intracellular;GO:0005783,endoplasmic reticulum;GO:0043229,intracellular organelle;GO:0005576,extracellular region;GO:0031982,vesicle;GO:0044432,endoplasmic reticulum part;GO:0005791,rough endoplasmic reticulum;GO:0044425,membrane part;GO:0043226,o…	GO:0030246,carbohydrate binding;GO:0005488,binding;GO:0001871,pattern binding;GO:0004871,signal transducer activity;GO:0005057,receptor signaling protein activity;GO:0030545,receptor regulator activity;GO:0030247,polysaccharide binding;GO:0005102,receptor binding;GO:0004872,receptor activity;GO:0005539,glycosaminoglycan binding;GO:0004888,transmembrane receptor activity;GO:0051082,unfolded protei…
1166	sp|O15305|PMM2_HUMAN	Phosphomannomutase 2 OS=Homo sapiens OX=9606 GN=PMM2 PE=1 SV=1		up	1.37388	0.0399057	cellular process;metabolic process	extracellular region;extracellular region part;cell part;cell;organelle	catalytic activity;binding	General function prediction only ;	Amino sugar and nucleotide sugar metabolism;Metabolic pathways;Fructose and mannose metabolism	GO:0009059,macromolecule biosynthetic process;GO:0006486,protein amino acid glycosylation;GO:0043283,biopolymer metabolic process;GO:0070085,glycosylation;GO:0006487,protein amino acid N-linked glycosylation;GO:0006464,protein modification process;GO:0018196,peptidyl-asparagine modification;GO:0019319,hexose biosynthetic process;GO:0016051,carbohydrate biosynthetic process;GO:0009058,biosynthetic…	GO:0031988,membrane-bounded vesicle;GO:0043227,membrane-bounded organelle;GO:0005737,cytoplasm;GO:0065010,extracellular membrane-bounded organelle;GO:0043025,cell soma;GO:0005829,cytosol;GO:0043230,extracellular organelle;GO:0044444,cytoplasmic part;GO:0044464,cell part;GO:0044421,extracellular region part;GO:0031982,vesicle;GO:0005576,extracellular region;GO:0005622,intracellular;GO:0044424,intr…	GO:0005515,protein binding;GO:0003824,catalytic activity;GO:0016853,isomerase activity;GO:0016868,intramolecular transferase activity, phosphotransferases;GO:0005488,binding;GO:0016866,intramolecular transferase activity	ko00520,Amino sugar and nucleotide sugar metabolism;ko00051,Fructose and mannose metabolism;ko01100,Metabolic pathways
1183	sp|Q96TA2|YMEL1_HUMAN	ATP-dependent zinc metalloprotease YME1L1 OS=Homo sapiens OX=9606 GN=YME1L1 PE=1 SV=2		down	0.673058	0.00169326	cell proliferation;metabolic process;cellular process;cellular component organization or biogenesis	membrane-enclosed lumen;cell part;organelle part;organelle;cell	binding;catalytic activity	Posttranslational modification, protein turnover, chaperones ;		GO:0006515,misfolded or incompletely synthesized protein catabolic process;GO:0043285,biopolymer catabolic process;GO:0034960,cellular biopolymer metabolic process;GO:0044248,cellular catabolic process;GO:0007005,mitochondrion organization;GO:0044237,cellular metabolic process;GO:0044238,primary metabolic process;GO:0008152,metabolic process;GO:0008283,cell proliferation;GO:0044257,cellular prote…	GO:0044444,cytoplasmic part;GO:0016021,integral to membrane;GO:0005654,nucleoplasm;GO:0005740,mitochondrial envelope;GO:0005737,cytoplasm;GO:0044429,mitochondrial part;GO:0043233,organelle lumen;GO:0019866,organelle inner membrane;GO:0070013,intracellular organelle lumen;GO:0044446,intracellular organelle part;GO:0043226,organelle;GO:0005623,cell;GO:0044425,membrane part;GO:0005743,mitochondrial …	GO:0016787,hydrolase activity;GO:0000166,nucleotide binding;GO:0004175,endopeptidase activity;GO:0043167,ion binding;GO:0005488,binding;GO:0008237,metallopeptidase activity;GO:0046872,metal ion binding;GO:0032553,ribonucleotide binding;GO:0008233,peptidase activity;GO:0032559,adenyl ribonucleotide binding;GO:0016817,hydrolase activity, acting on acid anhydrides;GO:0003824,catalytic activity;GO:00…
1220	sp|Q16630|CPSF6_HUMAN	Cleavage and polyadenylation specificity factor subunit 6 OS=Homo sapiens OX=9606 GN=CPSF6 PE=1 SV=2		down	0.647139	0.0338422	cellular component organization or biogenesis;metabolic process;cellular process	organelle;cell;cell part;membrane-enclosed lumen;organelle part;macromolecular complex	binding		Salivary secretion	GO:0043933,macromolecular complex subunit organization;GO:0006139,nucleobase, nucleoside, nucleotide and nucleic acid metabolic process;GO:0008152,metabolic process;GO:0044238,primary metabolic process;GO:0034960,cellular biopolymer metabolic process;GO:0044237,cellular metabolic process;GO:0016070,RNA metabolic process;GO:0043170,macromolecule metabolic process;GO:0044085,cellular component biog…	GO:0043233,organelle lumen;GO:0043227,membrane-bounded organelle;GO:0070013,intracellular organelle lumen;GO:0044422,organelle part;GO:0044464,cell part;GO:0016020,membrane;GO:0005634,nucleus;GO:0044451,nucleoplasm part;GO:0005654,nucleoplasm;GO:0042382,paraspeckles;GO:0005622,intracellular;GO:0032991,macromolecular complex;GO:0043229,intracellular organelle;GO:0044424,intracellular part;GO:00319…	GO:0003723,RNA binding;GO:0005515,protein binding;GO:0003729,mRNA binding;GO:0005488,binding;GO:0000166,nucleotide binding;GO:0003676,nucleic acid binding	ko04970,Salivary secretion
1222	sp|O15460|P4HA2_HUMAN	Prolyl 4-hydroxylase subunit alpha-2 OS=Homo sapiens OX=9606 GN=P4HA2 PE=1 SV=1		down	0.666482	0.0468812	metabolic process;cellular process	organelle;cell;membrane-enclosed lumen;cell part;macromolecular complex;organelle part	electron carrier activity;binding;catalytic activity		Arginine and proline metabolism;Metabolic pathways	GO:0009308,amine metabolic process;GO:0043436,oxoacid metabolic process;GO:0006464,protein modification process;GO:0019471,4-hydroxyproline metabolic process;GO:0044260,cellular macromolecule metabolic process;GO:0044267,cellular protein metabolic process;GO:0018401,peptidyl-proline hydroxylation to 4-hydroxy-L-proline;GO:0042180,cellular ketone metabolic process;GO:0019511,peptidyl-proline hydro…	GO:0005737,cytoplasm;GO:0043233,organelle lumen;GO:0043227,membrane-bounded organelle;GO:0044422,organelle part;GO:0070013,intracellular organelle lumen;GO:0044464,cell part;GO:0044444,cytoplasmic part;GO:0005634,nucleus;GO:0044432,endoplasmic reticulum part;GO:0005783,endoplasmic reticulum;GO:0032991,macromolecular complex;GO:0043229,intracellular organelle;GO:0005622,intracellular;GO:0044424,in…	GO:0019842,vitamin binding;GO:0031543,peptidyl-proline dioxygenase activity;GO:0031406,carboxylic acid binding;GO:0043169,cation binding;GO:0031545,peptidyl-proline 4-dioxygenase activity;GO:0046914,transition metal ion binding;GO:0019798,procollagen-proline dioxygenase activity;GO:0003824,catalytic activity;GO:0009055,electron carrier activity;GO:0005488,binding;GO:0043167,ion binding;GO:0016706…	ko01100,Metabolic pathways;ko00330,Arginine and proline metabolism
1275	sp|Q00688|FKBP3_HUMAN	Peptidyl-prolyl cis-trans isomerase FKBP3 OS=Homo sapiens OX=9606 GN=FKBP3 PE=1 SV=1		down	0.785868	0.0440326	cellular process;metabolic process	cell;organelle;organelle part;cell part	catalytic activity;binding;molecular transducer activity	Posttranslational modification, protein turnover, chaperones ;		GO:0044267,cellular protein metabolic process;GO:0043687,post-translational protein modification;GO:0019538,protein metabolic process;GO:0044260,cellular macromolecule metabolic process;GO:0009987,cellular process;GO:0006464,protein modification process;GO:0043170,macromolecule metabolic process;GO:0043283,biopolymer metabolic process;GO:0034960,cellular biopolymer metabolic process;GO:0044237,ce…	GO:0005623,cell;GO:0043226,organelle;GO:0044446,intracellular organelle part;GO:0005789,endoplasmic reticulum membrane;GO:0044425,membrane part;GO:0031090,organelle membrane;GO:0044432,endoplasmic reticulum part;GO:0043231,intracellular membrane-bounded organelle;GO:0044424,intracellular part;GO:0005783,endoplasmic reticulum;GO:0043229,intracellular organelle;GO:0005622,intracellular;GO:0044444,c…	GO:0005488,binding;GO:0016853,isomerase activity;GO:0004871,signal transducer activity;GO:0016859,cis-trans isomerase activity;GO:0004872,receptor activity;GO:0003824,catalytic activity;GO:0060089,molecular transducer activity;GO:0005515,protein binding;GO:0008144,drug binding;GO:0003755,peptidyl-prolyl cis-trans isomerase activity
1280	sp|Q9GZS3|WDR61_HUMAN	WD repeat-containing protein 61 OS=Homo sapiens OX=9606 GN=WDR61 PE=1 SV=1		down	0.803152	0.00676637	developmental process;cellular process;positive regulation of biological process;multicellular organismal process;biological regulation;cellular component organization or biogenesis;metabolic process;negative regulation of biological process;immune system process;regulation of biological process;signaling;response to stimulus	organelle;cell;membrane-enclosed lumen;cell part;organelle part;macromolecular complex	binding	General function prediction only ;	RNA degradation	GO:0019222,regulation of metabolic process;GO:0006357,regulation of transcription from RNA polymerase II promoter;GO:0031323,regulation of cellular metabolic process;GO:0010604,positive regulation of macromolecule metabolic process;GO:0007165,signal transduction;GO:0033044,regulation of chromosome organization;GO:0009893,positive regulation of metabolic process;GO:0051246,regulation of protein me…	GO:0043234,protein complex;GO:0031981,nuclear lumen;GO:0043226,organelle;GO:0005623,cell;GO:0044428,nuclear part;GO:0044446,intracellular organelle part;GO:0044424,intracellular part;GO:0043229,intracellular organelle;GO:0032991,macromolecular complex;GO:0005622,intracellular;GO:0043231,intracellular membrane-bounded organelle;GO:0031974,membrane-enclosed lumen;GO:0044464,cell part;GO:0005654,nuc…	GO:0005488,binding;GO:0005515,protein binding	ko03018,RNA degradation
1296	sp|Q99707|METH_HUMAN	Methionine synthase OS=Homo sapiens OX=9606 GN=MTR PE=1 SV=2		up	1.37488	0.044145	response to stimulus;cellular component organization or biogenesis;multicellular organismal process;metabolic process;developmental process;cellular process	cell part;cell	catalytic activity;binding	Amino acid transport and metabolism ;	Cysteine and methionine metabolism;Metabolic pathways;One carbon pool by folate	GO:0007275,multicellular organismal development;GO:0048856,anatomical structure development;GO:0009309,amine biosynthetic process;GO:0009067,aspartate family amino acid biosynthetic process;GO:0048731,system development;GO:0009611,response to wounding;GO:0046394,carboxylic acid biosynthetic process;GO:0009066,aspartate family amino acid metabolic process;GO:0000904,cell morphogenesis involved in …	GO:0005622,intracellular;GO:0044424,intracellular part;GO:0005829,cytosol;GO:0005737,cytoplasm;GO:0044464,cell part;GO:0044444,cytoplasmic part;GO:0005623,cell	GO:0005515,protein binding;GO:0016740,transferase activity;GO:0046914,transition metal ion binding;GO:0016741,transferase activity, transferring one-carbon groups;GO:0003824,catalytic activity;GO:0043169,cation binding;GO:0008270,zinc ion binding;GO:0046872,metal ion binding;GO:0008168,methyltransferase activity;GO:0019842,vitamin binding;GO:0008757,S-adenosylmethionine-dependent methyltransferas…	ko00670,One carbon pool by folate;ko01100,Metabolic pathways;ko00270,Cysteine and methionine metabolism
1321	sp|Q05639|EF1A2_HUMAN	Elongation factor 1-alpha 2 OS=Homo sapiens OX=9606 GN=EEF1A2 PE=1 SV=1		down	0.632486	0.0097543	biological regulation;regulation of biological process;response to stimulus;death;cellular process;metabolic process;positive regulation of biological process	macromolecular complex;cell;membrane-enclosed lumen;cell part;organelle part;extracellular region part;extracellular region;organelle	binding;catalytic activity	Translation, ribosomal structure and biogenesis ;	RNA transport	GO:0008152,metabolic process;GO:0042221,response to chemical stimulus;GO:0019219,regulation of nucleobase, nucleoside, nucleotide and nucleic acid metabolic process;GO:0010941,regulation of cell death;GO:0009628,response to abiotic stimulus;GO:0043065,positive regulation of apoptosis;GO:0043067,regulation of programmed cell death;GO:0009987,cellular process;GO:0050793,regulation of developmental …	GO:0031252,cell leading edge;GO:0015629,actin cytoskeleton;GO:0043231,intracellular membrane-bounded organelle;GO:0032991,macromolecular complex;GO:0044424,intracellular part;GO:0005853,eukaryotic translation elongation factor 1 complex;GO:0044421,extracellular region part;GO:0032587,ruffle membrane;GO:0005938,cell cortex;GO:0070062,extracellular vesicular exosome;GO:0001726,ruffle;GO:0044428,nuc…	GO:0019899,enzyme binding;GO:0005525,GTP binding;GO:0005488,binding;GO:0019001,guanyl nucleotide binding;GO:0003746,translation elongation factor activity;GO:0032553,ribonucleotide binding;GO:0016817,hydrolase activity, acting on acid anhydrides;GO:0016787,hydrolase activity;GO:0000166,nucleotide binding;GO:0019901,protein kinase binding;GO:0019900,kinase binding;GO:0005515,protein binding;GO:000…	ko03013,RNA transport
1336	sp|P35222|CTNB1_HUMAN	Catenin beta-1 OS=Homo sapiens OX=9606 GN=CTNNB1 PE=1 SV=1		up	1.29779	0.0387912	developmental process;biological regulation;localization;cellular component organization or biogenesis;cell proliferation;biological adhesion;locomotion;regulation of biological process;positive regulation of biological process;cellular process;reproductive process;multicellular organismal process;negative regulation of biological process;metabolic process;death;immune system process;establishmen…	synapse;macromolecular complex;cell;extracellular region part;extracellular region;organelle part;membrane-enclosed lumen;cell part;organelle	nucleic acid binding transcription factor activity;binding;molecular transducer activity;protein binding transcription factor activity		Prostate cancer;Thyroid cancer;Adherens junction;Arrhythmogenic right ventricular cardiomyopathy (ARVC);Endometrial cancer;Wnt signaling pathway;Tight junction;Colorectal cancer;Leukocyte transendothelial migration;Melanogenesis;Basal cell carcinoma;Pathways in cancer;Pathogenic Escherichia coli infection;Focal adhesion;Bacterial invasion of epithelial cells	GO:0016202,regulation of striated muscle tissue development;GO:0046686,response to cadmium ion;GO:0010675,regulation of cellular carbohydrate metabolic process;GO:0060742,epithelial cell differentiation involved in prostate gland development;GO:0002009,morphogenesis of an epithelium;GO:0060284,regulation of cell development;GO:0048699,generation of neurons;GO:0042060,wound healing;GO:0045637,regu…	GO:0019897,extrinsic to plasma membrane;GO:0044425,membrane part;GO:0000791,euchromatin;GO:0048471,perinuclear region of cytoplasm;GO:0032993,protein-DNA complex;GO:0000228,nuclear chromosome;GO:0005623,cell;GO:0043226,organelle;GO:0043005,neuron projection;GO:0031974,membrane-enclosed lumen;GO:0030016,myofibril;GO:0030054,cell junction;GO:0005576,extracellular region;GO:0043296,apical junction c…	GO:0035255,ionotropic glutamate receptor binding;GO:0005488,binding;GO:0019899,enzyme binding;GO:0035258,steroid hormone receptor binding;GO:0005102,receptor binding;GO:0019903,protein phosphatase binding;GO:0030374,ligand-dependent nuclear receptor transcription coactivator activity;GO:0030528,transcription regulator activity;GO:0030331,estrogen receptor binding;GO:0003712,transcription cofactor…	ko05100,Bacterial invasion of epithelial cells;ko04916,Melanogenesis;ko04510,Focal adhesion;ko04670,Leukocyte transendothelial migration;ko05412,Arrhythmogenic right ventricular cardiomyopathy (ARVC);ko05200,Pathways in cancer;ko05215,Prostate cancer;ko04520,Adherens junction;ko04310,Wnt signaling pathway;ko05210,Colorectal cancer;ko05217,Basal cell carcinoma;ko04530,Tight junction;ko05213,Endome…
1355	sp|O75815|BCAR3_HUMAN	Breast cancer anti-estrogen resistance protein 3 OS=Homo sapiens OX=9606 GN=BCAR3 PE=1 SV=1		up	1.31142	0.0223489	developmental process;cellular process;positive regulation of biological process;biological regulation;multicellular organismal process;metabolic process;regulation of biological process;signaling;response to stimulus	cell part;cell	enzyme regulator activity;binding		Adherens junction	GO:0043010,camera-type eye development;GO:0007275,multicellular organismal development;GO:0009887,organ morphogenesis;GO:0043547,positive regulation of GTPase activity;GO:0050790,regulation of catalytic activity;GO:0048856,anatomical structure development;GO:0032270,positive regulation of cellular protein metabolic process;GO:0048731,system development;GO:0042325,regulation of phosphorylation;GO:…	GO:0005623,cell;GO:0044464,cell part;GO:0005622,intracellular	GO:0005488,binding;GO:0060589,nucleoside-triphosphatase regulator activity;GO:0005085,guanyl-nucleotide exchange factor activity;GO:0030695,GTPase regulator activity;GO:0030234,enzyme regulator activity;GO:0005515,protein binding	ko04520,Adherens junction
1375	sp|Q9NXE4|NSMA3_HUMAN	Sphingomyelin phosphodiesterase 4 OS=Homo sapiens OX=9606 GN=SMPD4 PE=1 SV=3		up	1.20915	0.0478265	cellular process;metabolic process;response to stimulus	cell part;organelle part;organelle;cell	catalytic activity;binding		Metabolic pathways;Sphingolipid metabolism	GO:0009058,biosynthetic process;GO:0006672,ceramide metabolic process;GO:0006665,sphingolipid metabolic process;GO:0044249,cellular biosynthetic process;GO:0046503,glycerolipid catabolic process;GO:0006664,glycolipid metabolic process;GO:0008610,lipid biosynthetic process;GO:0046486,glycerolipid metabolic process;GO:0006644,phospholipid metabolic process;GO:0006650,glycerophospholipid metabolic p…	GO:0044432,endoplasmic reticulum part;GO:0044424,intracellular part;GO:0044431,Golgi apparatus part;GO:0005622,intracellular;GO:0043229,intracellular organelle;GO:0005783,endoplasmic reticulum;GO:0043231,intracellular membrane-bounded organelle;GO:0000139,Golgi membrane;GO:0005623,cell;GO:0043226,organelle;GO:0044446,intracellular organelle part;GO:0044425,membrane part;GO:0031090,organelle membr…	GO:0042578,phosphoric ester hydrolase activity;GO:0003824,catalytic activity;GO:0016787,hydrolase activity;GO:0016788,hydrolase activity, acting on ester bonds;GO:0005488,binding;GO:0043167,ion binding;GO:0043169,cation binding;GO:0046872,metal ion binding	ko00600,Sphingolipid metabolism;ko01100,Metabolic pathways
1383	sp|Q15646|OASL_HUMAN	2'-5'-oligoadenylate synthase-like protein OS=Homo sapiens OX=9606 GN=OASL PE=1 SV=2		up	1.37788	0.0477066	regulation of biological process;signaling;reproduction;response to stimulus;metabolic process;negative regulation of biological process;immune system process;biological regulation;multi-organism process;cellular process;viral reproduction;reproductive process	membrane-enclosed lumen;cell part;organelle part;organelle;cell	binding;catalytic activity	Posttranslational modification, protein turnover, chaperones ;		GO:0048525,negative regulation of viral reproduction;GO:0006955,immune response;GO:0007165,signal transduction;GO:0051607,defense response to virus;GO:0002252,immune effector process;GO:0009615,response to virus;GO:0019221,cytokine-mediated signaling pathway;GO:0051704,multi-organism process;GO:0045069,regulation of viral genome replication;GO:0050896,response to stimulus;GO:0048519,negative regu…	GO:0044444,cytoplasmic part;GO:0005634,nucleus;GO:0043232,intracellular non-membrane-bounded organelle;GO:0044464,cell part;GO:0016020,membrane;GO:0043227,membrane-bounded organelle;GO:0005730,nucleolus;GO:0005737,cytoplasm;GO:0043233,organelle lumen;GO:0070013,intracellular organelle lumen;GO:0044422,organelle part;GO:0005829,cytosol;GO:0044446,intracellular organelle part;GO:0005623,cell;GO:004…	GO:0016772,transferase activity, transferring phosphorus-containing groups;GO:0017076,purine nucleotide binding;GO:0051427,hormone receptor binding;GO:0003723,RNA binding;GO:0035257,nuclear hormone receptor binding;GO:0003725,double-stranded RNA binding;GO:0030554,adenyl nucleotide binding;GO:0001883,purine nucleoside binding;GO:0032555,purine ribonucleotide binding;GO:0003824,catalytic activity;…
1388	sp|Q9BYF1|ACE2_HUMAN	Angiotensin-converting enzyme 2 OS=Homo sapiens OX=9606 GN=ACE2 PE=1 SV=2		up	23.4055	1.74474e-07	reproductive process;viral reproduction;positive regulation of biological process;cellular process;multi-organism process;localization;multicellular organismal process;biological regulation;cell proliferation;establishment of localization;metabolic process;response to stimulus;reproduction;locomotion;regulation of biological process	cell;organelle;extracellular region;extracellular region part;cell part	binding;molecular transducer activity;catalytic activity		Protein digestion and absorption;Renin-angiotensin system	GO:0030163,protein catabolic process;GO:0051234,establishment of localization;GO:0015827,tryptophan transport;GO:0009056,catabolic process;GO:0043170,macromolecule metabolic process;GO:0010467,gene expression;GO:0008015,blood circulation;GO:0019538,protein metabolic process;GO:0009057,macromolecule catabolic process;GO:0043112,receptor metabolic process;GO:0055085,transmembrane transport;GO:00190…	GO:0065010,extracellular membrane-bounded organelle;GO:0031224,intrinsic to membrane;GO:0005886,plasma membrane;GO:0005737,cytoplasm;GO:0043227,membrane-bounded organelle;GO:0031988,membrane-bounded vesicle;GO:0016020,membrane;GO:0044464,cell part;GO:0016021,integral to membrane;GO:0043230,extracellular organelle;GO:0005615,extracellular space;GO:0044421,extracellular region part;GO:0031982,vesic…	GO:0004175,endopeptidase activity;GO:0005488,binding;GO:0043167,ion binding;GO:0008233,peptidase activity;GO:0008237,metallopeptidase activity;GO:0046872,metal ion binding;GO:0016787,hydrolase activity;GO:0001948,glycoprotein binding;GO:0001618,viral receptor activity;GO:0005515,protein binding;GO:0060089,molecular transducer activity;GO:0004871,signal transducer activity;GO:0008270,zinc ion bind…	ko04614,Renin-angiotensin system;ko04974,Protein digestion and absorption
1422	sp|Q15031|SYLM_HUMAN	Probable leucine--tRNA ligase, mitochondrial OS=Homo sapiens OX=9606 GN=LARS2 PE=1 SV=2		up	1.42178	0.00397664	biological regulation;regulation of biological process;cellular process;metabolic process	cell;organelle;organelle part;membrane-enclosed lumen;cell part	catalytic activity;binding	Translation, ribosomal structure and biogenesis ;	Aminoacyl-tRNA biosynthesis;Valine, leucine and isoleucine biosynthesis	GO:0043170,macromolecule metabolic process;GO:0010468,regulation of gene expression;GO:0034645,cellular macromolecule biosynthetic process;GO:0019538,protein metabolic process;GO:0044262,cellular carbohydrate metabolic process;GO:0006399,tRNA metabolic process;GO:0010467,gene expression;GO:0006412,translation;GO:0043038,amino acid activation;GO:0044238,primary metabolic process;GO:0034960,cellula…	GO:0070013,intracellular organelle lumen;GO:0044422,organelle part;GO:0005737,cytoplasm;GO:0044429,mitochondrial part;GO:0043233,organelle lumen;GO:0043227,membrane-bounded organelle;GO:0031980,mitochondrial lumen;GO:0044464,cell part;GO:0044444,cytoplasmic part;GO:0005622,intracellular;GO:0043229,intracellular organelle;GO:0005759,mitochondrial matrix;GO:0044424,intracellular part;GO:0031974,mem…	GO:0017076,purine nucleotide binding;GO:0016875,ligase activity, forming carbon-oxygen bonds;GO:0030554,adenyl nucleotide binding;GO:0003824,catalytic activity;GO:0032555,purine ribonucleotide binding;GO:0016874,ligase activity;GO:0004812,aminoacyl-tRNA ligase activity;GO:0001883,purine nucleoside binding;GO:0000166,nucleotide binding;GO:0032559,adenyl ribonucleotide binding;GO:0016876,ligase act…	ko00970,Aminoacyl-tRNA biosynthesis;ko00290,Valine, leucine and isoleucine biosynthesis
1494	sp|O43837|IDH3B_HUMAN	Isocitrate dehydrogenase [NAD] subunit beta, mitochondrial OS=Homo sapiens OX=9606 GN=IDH3B PE=1 SV=2		up	1.29236	0.0294759	metabolic process;cellular process	organelle;cell;membrane-enclosed lumen;cell part;organelle part	catalytic activity;binding;electron carrier activity	Energy production and conversion ; Amino acid transport and metabolism ;	Microbial metabolism in diverse environments;Metabolic pathways;Citrate cycle (TCA cycle)	GO:0019362,pyridine nucleotide metabolic process;GO:0044237,cellular metabolic process;GO:0006084,acetyl-CoA metabolic process;GO:0006769,nicotinamide metabolic process;GO:0046356,acetyl-CoA catabolic process;GO:0044238,primary metabolic process;GO:0046496,nicotinamide nucleotide metabolic process;GO:0009820,alkaloid metabolic process;GO:0009056,catabolic process;GO:0006734,NADH metabolic process…	GO:0031974,membrane-enclosed lumen;GO:0043231,intracellular membrane-bounded organelle;GO:0005622,intracellular;GO:0043229,intracellular organelle;GO:0005759,mitochondrial matrix;GO:0044424,intracellular part;GO:0005739,mitochondrion;GO:0044446,intracellular organelle part;GO:0043226,organelle;GO:0005623,cell;GO:0070013,intracellular organelle lumen;GO:0044422,organelle part;GO:0043227,membrane-b…	GO:0043169,cation binding;GO:0050662,coenzyme binding;GO:0046872,metal ion binding;GO:0048037,cofactor binding;GO:0016616,oxidoreductase activity, acting on the CH-OH group of donors, NAD or NADP as acceptor;GO:0043167,ion binding;GO:0005488,binding;GO:0051287,NAD or NADH binding;GO:0009055,electron carrier activity;GO:0000287,magnesium ion binding;GO:0000166,nucleotide binding;GO:0003824,catalyt…	ko01120,Microbial metabolism in diverse environments;ko01100,Metabolic pathways;ko00020,Citrate cycle (TCA cycle)
1502	sp|O75150|BRE1B_HUMAN	E3 ubiquitin-protein ligase BRE1B OS=Homo sapiens OX=9606 GN=RNF40 PE=1 SV=5		down	0.823049	0.0296633	metabolic process;cellular process;response to stimulus;cellular component organization or biogenesis	cell;organelle;macromolecular complex;organelle part;membrane-enclosed lumen;cell part	binding;catalytic activity			GO:0009056,catabolic process;GO:0043170,macromolecule metabolic process;GO:0030163,protein catabolic process;GO:0019538,protein metabolic process;GO:0043687,post-translational protein modification;GO:0009057,macromolecule catabolic process;GO:0051603,proteolysis involved in cellular protein catabolic process;GO:0034962,cellular biopolymer catabolic process;GO:0009725,response to hormone stimulus;…	GO:0005623,cell;GO:0043226,organelle;GO:0044446,intracellular organelle part;GO:0043679,nerve terminal;GO:0044425,membrane part;GO:0019898,extrinsic to membrane;GO:0044463,cell projection part;GO:0044427,chromosomal part;GO:0031974,membrane-enclosed lumen;GO:0043005,neuron projection;GO:0030424,axon;GO:0043229,intracellular organelle;GO:0005622,intracellular;GO:0005654,nucleoplasm;GO:0044444,cyto…	GO:0003824,catalytic activity;GO:0004842,ubiquitin-protein ligase activity;GO:0032403,protein complex binding;GO:0000149,SNARE binding;GO:0046914,transition metal ion binding;GO:0003723,RNA binding;GO:0003729,mRNA binding;GO:0031625,ubiquitin protein ligase binding;GO:0003676,nucleic acid binding;GO:0003730,mRNA 3'-UTR binding;GO:0042802,identical protein binding;GO:0008270,zinc ion binding;GO:00…
1511	sp|O15031|PLXB2_HUMAN	Plexin-B2 OS=Homo sapiens OX=9606 GN=PLXNB2 PE=1 SV=3		down	0.786115	0.045423	negative regulation of biological process;metabolic process;cell proliferation;regulation of biological process;biological adhesion;cellular process;developmental process;positive regulation of biological process;multicellular organismal process;biological regulation;cellular component organization or biogenesis	macromolecular complex;extracellular region;extracellular region part;cell part;cell;organelle	molecular transducer activity;binding		Axon guidance	GO:0032501,multicellular organismal process;GO:0060429,epithelium development;GO:0048523,negative regulation of cellular process;GO:0022603,regulation of anatomical structure morphogenesis;GO:0001838,embryonic epithelial tube formation;GO:0045664,regulation of neuron differentiation;GO:0021915,neural tube development;GO:0048519,negative regulation of biological process;GO:0007162,negative regulat…	GO:0005576,extracellular region;GO:0031982,vesicle;GO:0044421,extracellular region part;GO:0009986,cell surface;GO:0032991,macromolecular complex;GO:0005887,integral to plasma membrane;GO:0043234,protein complex;GO:0005623,cell;GO:0043226,organelle;GO:0044425,membrane part;GO:0070062,extracellular vesicular exosome;GO:0065010,extracellular membrane-bounded organelle;GO:0031224,intrinsic to membra…	GO:0004872,receptor activity;GO:0005515,protein binding;GO:0060089,molecular transducer activity;GO:0004888,transmembrane receptor activity;GO:0004871,signal transducer activity;GO:0005488,binding	ko04360,Axon guidance
1537	sp|P48634|PRC2A_HUMAN	Protein PRRC2A OS=Homo sapiens OX=9606 GN=PRRC2A PE=1 SV=3		up	1.28123	0.0114726		extracellular region part;extracellular region;cell part;cell;organelle	binding				GO:0070062,extracellular vesicular exosome;GO:0043226,organelle;GO:0005623,cell;GO:0043229,intracellular organelle;GO:0005622,intracellular;GO:0044424,intracellular part;GO:0043231,intracellular membrane-bounded organelle;GO:0031982,vesicle;GO:0044421,extracellular region part;GO:0005576,extracellular region;GO:0016020,membrane;GO:0044464,cell part;GO:0043230,extracellular organelle;GO:0005737,cy…	GO:0005488,binding;GO:0005515,protein binding
1557	sp|Q06787|FMR1_HUMAN	Synaptic functional regulator FMR1 OS=Homo sapiens OX=9606 GN=FMR1 PE=1 SV=1		down	0.832723	0.0264046	establishment of localization;metabolic process;negative regulation of biological process;regulation of biological process;cellular process;developmental process;cellular component organization or biogenesis;multicellular organismal process;biological regulation;localization	organelle;cell;membrane-enclosed lumen;cell part;organelle part;macromolecular complex	binding			GO:0007275,multicellular organismal development;GO:0051236,establishment of RNA localization;GO:0048856,anatomical structure development;GO:0017148,negative regulation of translation;GO:0009890,negative regulation of biosynthetic process;GO:0010558,negative regulation of macromolecule biosynthetic process;GO:0010468,regulation of gene expression;GO:0051234,establishment of localization;GO:0048731…	GO:0031974,membrane-enclosed lumen;GO:0043005,neuron projection;GO:0030424,axon;GO:0043229,intracellular organelle;GO:0005622,intracellular;GO:0010494,stress granule;GO:0044463,cell projection part;GO:0005844,polysome;GO:0043226,organelle;GO:0005623,cell;GO:0044446,intracellular organelle part;GO:0034518,RNA cap binding complex;GO:0043198,dendritic shaft;GO:0070013,intracellular organelle lumen;G…	GO:0008017,microtubule binding;GO:0003676,nucleic acid binding;GO:0008092,cytoskeletal protein binding;GO:0005488,binding;GO:0015631,tubulin binding;GO:0003729,mRNA binding;GO:0005515,protein binding;GO:0003723,RNA binding
1562	sp|Q96M27|PRRC1_HUMAN	Protein PRRC1 OS=Homo sapiens OX=9606 GN=PRRC1 PE=1 SV=1		down	0.712407	0.0447296		cell part;cell;organelle	binding				GO:0043231,intracellular membrane-bounded organelle;GO:0005622,intracellular;GO:0043229,intracellular organelle;GO:0044424,intracellular part;GO:0043227,membrane-bounded organelle;GO:0005737,cytoplasm;GO:0005794,Golgi apparatus;GO:0044444,cytoplasmic part;GO:0005623,cell;GO:0043226,organelle;GO:0044464,cell part	GO:0005488,binding;GO:0005515,protein binding
1584	sp|Q9H0C8|ILKAP_HUMAN	Integrin-linked kinase-associated serine/threonine phosphatase 2C OS=Homo sapiens OX=9606 GN=ILKAP PE=1 SV=1		up	1.21368	0.0435942	response to stimulus;regulation of biological process;biological regulation;signaling;cellular process;metabolic process	cell;cell part	catalytic activity;binding	Signal transduction mechanisms ;	MAPK signaling pathway	GO:0044260,cellular macromolecule metabolic process;GO:0007165,signal transduction;GO:0016310,phosphorylation;GO:0044267,cellular protein metabolic process;GO:0007229,integrin-mediated signaling pathway;GO:0006464,protein modification process;GO:0043283,biopolymer metabolic process;GO:0007154,cell communication;GO:0065007,biological regulation;GO:0019538,protein metabolic process;GO:0050789,regul…	GO:0005622,intracellular;GO:0044424,intracellular part;GO:0005737,cytoplasm;GO:0044464,cell part;GO:0005623,cell	GO:0016787,hydrolase activity;GO:0003824,catalytic activity;GO:0042578,phosphoric ester hydrolase activity;GO:0016301,kinase activity;GO:0004721,phosphoprotein phosphatase activity;GO:0016740,transferase activity;GO:0005515,protein binding;GO:0016772,transferase activity, transferring phosphorus-containing groups;GO:0004722,protein serine/threonine phosphatase activity;GO:0016788,hydrolase activi…	ko04010,MAPK signaling pathway
1644	sp|P06703|S10A6_HUMAN	Protein S100-A6 OS=Homo sapiens OX=9606 GN=S100A6 PE=1 SV=1		down	0.611894	0.0122833	cell proliferation;establishment of localization;regulation of biological process;signaling;response to stimulus;cellular process;developmental process;positive regulation of biological process;multicellular organismal process;biological regulation;localization;cellular component organization or biogenesis	organelle;cell;cell part;extracellular region;organelle part;extracellular region part	binding;transporter activity			GO:0032989,cellular component morphogenesis;GO:0048812,neuron projection morphogenesis;GO:0051234,establishment of localization;GO:0048731,system development;GO:0051302,regulation of cell division;GO:0048856,anatomical structure development;GO:0055085,transmembrane transport;GO:0007275,multicellular organismal development;GO:0006810,transport;GO:0032501,multicellular organismal process;GO:0010627…	GO:0005615,extracellular space;GO:0031975,envelope;GO:0044464,cell part;GO:0016020,membrane;GO:0005635,nuclear envelope;GO:0005634,nucleus;GO:0043230,extracellular organelle;GO:0044422,organelle part;GO:0031967,organelle envelope;GO:0044459,plasma membrane part;GO:0012505,endomembrane system;GO:0042995,cell projection;GO:0005886,plasma membrane;GO:0043227,membrane-bounded organelle;GO:0070062,ext…	GO:0022857,transmembrane transporter activity;GO:0042803,protein homodimerization activity;GO:0005515,protein binding;GO:0015075,ion transmembrane transporter activity;GO:0005509,calcium ion binding;GO:0046872,metal ion binding;GO:0005215,transporter activity;GO:0043167,ion binding;GO:0005488,binding;GO:0019899,enzyme binding;GO:0008092,cytoskeletal protein binding;GO:0046983,protein dimerization…
1649	sp|Q9BQ67|GRWD1_HUMAN	Glutamate-rich WD repeat-containing protein 1 OS=Homo sapiens OX=9606 GN=GRWD1 PE=1 SV=1		up	1.84758	0.0350788		organelle part;cell part;membrane-enclosed lumen;cell;organelle		General function prediction only ;			GO:0044446,intracellular organelle part;GO:0043228,non-membrane-bounded organelle;GO:0005623,cell;GO:0043226,organelle;GO:0044428,nuclear part;GO:0031981,nuclear lumen;GO:0031974,membrane-enclosed lumen;GO:0043231,intracellular membrane-bounded organelle;GO:0043229,intracellular organelle;GO:0005622,intracellular;GO:0044424,intracellular part;GO:0005634,nucleus;GO:0043232,intracellular non-membra…
1655	sp|P18858|DNLI1_HUMAN	DNA ligase 1 OS=Homo sapiens OX=9606 GN=LIG1 PE=1 SV=1		up	1.2838	0.0332385	cellular process;developmental process;cellular component organization or biogenesis;multicellular organismal process;biological regulation;immune system process;metabolic process;response to stimulus	membrane-enclosed lumen;cell part;organelle part;organelle;cell	binding;catalytic activity	Replication, recombination and repair ;	Mismatch repair;DNA replication;Nucleotide excision repair;Base excision repair	GO:0002562,somatic diversification of immune receptors via germline recombination within a single locus;GO:0006979,response to oxidative stress;GO:0032501,multicellular organismal process;GO:0000723,telomere maintenance;GO:0000722,telomere maintenance via recombination;GO:0006289,nucleotide-excision repair;GO:0048856,anatomical structure development;GO:0006312,mitotic recombination;GO:0007275,mul…	GO:0005739,mitochondrion;GO:0005623,cell;GO:0043226,organelle;GO:0044428,nuclear part;GO:0044446,intracellular organelle part;GO:0031981,nuclear lumen;GO:0043231,intracellular membrane-bounded organelle;GO:0031974,membrane-enclosed lumen;GO:0044424,intracellular part;GO:0043229,intracellular organelle;GO:0005622,intracellular;GO:0005794,Golgi apparatus;GO:0005654,nucleoplasm;GO:0044444,cytoplasmi…	GO:0003677,DNA binding;GO:0032559,adenyl ribonucleotide binding;GO:0016886,ligase activity, forming phosphoric ester bonds;GO:0046872,metal ion binding;GO:0032553,ribonucleotide binding;GO:0003909,DNA ligase activity;GO:0003910,DNA ligase (ATP) activity;GO:0043167,ion binding;GO:0005488,binding;GO:0016874,ligase activity;GO:0000166,nucleotide binding;GO:0043169,cation binding;GO:0003676,nucleic a…	ko03030,DNA replication;ko03430,Mismatch repair;ko03420,Nucleotide excision repair;ko03410,Base excision repair
1690	sp|P23258|TBG1_HUMAN	Tubulin gamma-1 chain OS=Homo sapiens OX=9606 GN=TUBG1 PE=1 SV=2		up	1.3724	0.0127115	metabolic process;cellular process;cellular component organization or biogenesis	cell;organelle;organelle part;macromolecular complex;cell part;membrane-enclosed lumen	catalytic activity;binding;structural molecule activity	Cytoskeleton ;		GO:0007017,microtubule-based process;GO:0051321,meiotic cell cycle;GO:0016043,cellular component organization;GO:0006996,organelle organization;GO:0000086,G2/M transition of mitotic cell cycle;GO:0051329,interphase of mitotic cell cycle;GO:0007051,spindle organization;GO:0000279,M phase;GO:0000278,mitotic cell cycle;GO:0022402,cell cycle process;GO:0009987,cellular process;GO:0022403,cell cycle p…	GO:0043232,intracellular non-membrane-bounded organelle;GO:0044464,cell part;GO:0005634,nucleus;GO:0000922,spindle pole;GO:0005815,microtubule organizing center;GO:0042995,cell projection;GO:0043227,membrane-bounded organelle;GO:0005768,endosome;GO:0044422,organelle part;GO:0043234,protein complex;GO:0031513,nonmotile primary cilium;GO:0044428,nuclear part;GO:0043228,non-membrane-bounded organell…	GO:0019001,guanyl nucleotide binding;GO:0005525,GTP binding;GO:0005488,binding;GO:0016817,hydrolase activity, acting on acid anhydrides;GO:0032553,ribonucleotide binding;GO:0016787,hydrolase activity;GO:0000166,nucleotide binding;GO:0005515,protein binding;GO:0032561,guanyl ribonucleotide binding;GO:0016818,hydrolase activity, acting on acid anhydrides, in phosphorus-containing anhydrides;GO:0003…
1698	sp|P35080|PROF2_HUMAN	Profilin-2 OS=Homo sapiens OX=9606 GN=PFN2 PE=1 SV=3		down	0.823181	0.0421589	establishment of localization;metabolic process;negative regulation of biological process;regulation of biological process;locomotion;signaling;cellular process;positive regulation of biological process;cellular component organization or biogenesis;localization;multicellular organismal process;biological regulation	synapse;cell;synapse part;organelle;extracellular region part;extracellular region;cell part	enzyme regulator activity;binding		Regulation of actin cytoskeleton;Shigellosis	GO:0051130,positive regulation of cellular component organization;GO:0031333,negative regulation of protein complex assembly;GO:0048518,positive regulation of biological process;GO:0010632,regulation of epithelial cell migration;GO:0031401,positive regulation of protein modification process;GO:0033135,regulation of peptidyl-serine phosphorylation;GO:0030837,negative regulation of actin filament p…	GO:0031988,membrane-bounded vesicle;GO:0043227,membrane-bounded organelle;GO:0005737,cytoplasm;GO:0033267,axon part;GO:0042995,cell projection;GO:0065010,extracellular membrane-bounded organelle;GO:0043230,extracellular organelle;GO:0043232,intracellular non-membrane-bounded organelle;GO:0044464,cell part;GO:0030424,axon;GO:0005622,intracellular;GO:0043229,intracellular organelle;GO:0043005,neuro…	GO:0001882,nucleoside binding;GO:0003785,actin monomer binding;GO:0005546,phosphatidylinositol-4,5-bisphosphate binding;GO:0030554,adenyl nucleotide binding;GO:0001883,purine nucleoside binding;GO:0017076,purine nucleotide binding;GO:0003779,actin binding;GO:0030234,enzyme regulator activity;GO:0005488,binding;GO:0008092,cytoskeletal protein binding;GO:0008289,lipid binding;GO:0060589,nucleoside-…	ko04810,Regulation of actin cytoskeleton;ko05131,Shigellosis
1739	sp|P29966|MARCS_HUMAN	Myristoylated alanine-rich C-kinase substrate OS=Homo sapiens OX=9606 GN=MARCKS PE=1 SV=4		down	0.599646	0.0234852	establishment of localization;metabolic process;regulation of biological process;signaling;developmental process;cellular process;positive regulation of biological process;cellular component organization or biogenesis;biological regulation;localization;multicellular organismal process	cell part;extracellular region part;organelle part;extracellular region;organelle;cell;synapse	binding		Fc gamma R-mediated phagocytosis	GO:0050790,regulation of catalytic activity;GO:0048856,anatomical structure development;GO:0044237,cellular metabolic process;GO:0007275,multicellular organismal development;GO:0002791,regulation of peptide secretion;GO:0051128,regulation of cellular component organization;GO:0048513,organ development;GO:0051239,regulation of multicellular organismal process;GO:0032879,regulation of localization;…	GO:0045202,synapse;GO:0043228,non-membrane-bounded organelle;GO:0070062,extracellular vesicular exosome;GO:0030425,dendrite;GO:0016323,basolateral plasma membrane;GO:0044421,extracellular region part;GO:0044424,intracellular part;GO:0005924,cell-substrate adherens junction;GO:0043231,intracellular membrane-bounded organelle;GO:0015629,actin cytoskeleton;GO:0043232,intracellular non-membrane-bound…	GO:0008289,lipid binding;GO:0008092,cytoskeletal protein binding;GO:0005488,binding;GO:0051015,actin filament binding;GO:0005515,protein binding;GO:0003779,actin binding;GO:0005516,calmodulin binding;GO:0005543,phospholipid binding	ko04666,Fc gamma R-mediated phagocytosis
1740	sp|Q9BTE6|AASD1_HUMAN	Alanyl-tRNA editing protein Aarsd1 OS=Homo sapiens OX=9606 GN=AARSD1 PE=1 SV=2		up	1.24072	0.0344737	biological regulation;regulation of biological process;metabolic process;cellular process	cell part;cell;organelle	catalytic activity;binding	Translation, ribosomal structure and biogenesis ;General function prediction only ;		GO:0006139,nucleobase, nucleoside, nucleotide and nucleic acid metabolic process;GO:0008152,metabolic process;GO:0010608,posttranscriptional regulation of gene expression;GO:0006520,cellular amino acid metabolic process;GO:0050794,regulation of cellular process;GO:0006450,regulation of translational fidelity;GO:0032268,regulation of cellular protein metabolic process;GO:0006807,nitrogen compound …	GO:0005737,cytoplasm;GO:0043227,membrane-bounded organelle;GO:0005622,intracellular;GO:0043229,intracellular organelle;GO:0044424,intracellular part;GO:0043231,intracellular membrane-bounded organelle;GO:0044464,cell part;GO:0005634,nucleus;GO:0043226,organelle;GO:0005623,cell	GO:0003676,nucleic acid binding;GO:0005524,ATP binding;GO:0004813,alanine-tRNA ligase activity;GO:0001882,nucleoside binding;GO:0043169,cation binding;GO:0016876,ligase activity, forming aminoacyl-tRNA and related compounds;GO:0030554,adenyl nucleotide binding;GO:0003824,catalytic activity;GO:0004812,aminoacyl-tRNA ligase activity;GO:0032555,purine ribonucleotide binding;GO:0001883,purine nucleos…
1747	sp|P08779|K1C16_HUMAN	Keratin, type I cytoskeletal 16 OS=Homo sapiens OX=9606 GN=KRT16 PE=1 SV=4		up	4.9456	0.000641981	regulation of biological process;locomotion;response to stimulus;negative regulation of biological process;cell proliferation;immune system process;multicellular organismal process;biological regulation;localization;cellular component organization or biogenesis;developmental process;cellular process	organelle;cell;cell part;macromolecular complex;organelle part;extracellular region;extracellular region part	structural molecule activity		Pathogenic Escherichia coli infection;Staphylococcus aureus infection	GO:0042303,molting cycle;GO:0050896,response to stimulus;GO:0045104,intermediate filament cytoskeleton organization;GO:0045109,intermediate filament organization;GO:0042633,hair cycle;GO:0040011,locomotion;GO:0051270,regulation of cell motion;GO:0016043,cellular component organization;GO:0032502,developmental process;GO:0010926,anatomical structure formation;GO:0007044,cell-substrate junction ass…	GO:0005882,intermediate filament;GO:0031988,membrane-bounded vesicle;GO:0043227,membrane-bounded organelle;GO:0005737,cytoplasm;GO:0065010,extracellular membrane-bounded organelle;GO:0044422,organelle part;GO:0005829,cytosol;GO:0044444,cytoplasmic part;GO:0005634,nucleus;GO:0043230,extracellular organelle;GO:0043232,intracellular non-membrane-bounded organelle;GO:0044464,cell part;GO:0044430,cyto…	GO:0005198,structural molecule activity;GO:0005200,structural constituent of cytoskeleton	ko05130,Pathogenic Escherichia coli infection;ko05150,Staphylococcus aureus infection
1778	sp|O95747|OXSR1_HUMAN	Serine/threonine-protein kinase OSR1 OS=Homo sapiens OX=9606 GN=OXSR1 PE=1 SV=1		down	0.634912	0.0357687	death;metabolic process;negative regulation of biological process;establishment of localization;regulation of biological process;signaling;response to stimulus;cellular process;localization;biological regulation	extracellular region;extracellular region part;cell part;cell;organelle	catalytic activity;molecular transducer activity;binding	General function prediction only ; Signal transduction mechanisms ; Transcription ; Replication, recombination and repair ;		GO:0042981,regulation of apoptosis;GO:0006464,protein modification process;GO:0051726,regulation of cell cycle;GO:0043549,regulation of kinase activity;GO:0044093,positive regulation of molecular function;GO:0033554,cellular response to stress;GO:0007165,signal transduction;GO:0031323,regulation of cellular metabolic process;GO:0019222,regulation of metabolic process;GO:0016310,phosphorylation;GO…	GO:0070062,extracellular vesicular exosome;GO:0043226,organelle;GO:0005623,cell;GO:0043230,extracellular organelle;GO:0044464,cell part;GO:0044424,intracellular part;GO:0005622,intracellular;GO:0043227,membrane-bounded organelle;GO:0044421,extracellular region part;GO:0031982,vesicle;GO:0005576,extracellular region;GO:0031988,membrane-bounded vesicle;GO:0065010,extracellular membrane-bounded orga…	GO:0016740,transferase activity;GO:0060089,molecular transducer activity;GO:0005515,protein binding;GO:0000166,nucleotide binding;GO:0016773,phosphotransferase activity, alcohol group as acceptor;GO:0032553,ribonucleotide binding;GO:0046872,metal ion binding;GO:0032559,adenyl ribonucleotide binding;GO:0004674,protein serine/threonine kinase activity;GO:0005488,binding;GO:0043167,ion binding;GO:00…
1808	sp|Q49A26|GLYR1_HUMAN	Putative oxidoreductase GLYR1 OS=Homo sapiens OX=9606 GN=GLYR1 PE=1 SV=4		down	0.805005	0.0404194	metabolic process	cell part;membrane-enclosed lumen;organelle part;organelle;cell	catalytic activity;binding	Lipid transport and metabolism ;	Microbial metabolism in diverse environments;Valine, leucine and isoleucine degradation;Pentose phosphate pathway;Metabolic pathways;Glutathione metabolism	GO:0008152,metabolic process;GO:0055114,oxidation reduction	GO:0043229,intracellular organelle;GO:0005622,intracellular;GO:0044424,intracellular part;GO:0031974,membrane-enclosed lumen;GO:0043231,intracellular membrane-bounded organelle;GO:0031981,nuclear lumen;GO:0044446,intracellular organelle part;GO:0044428,nuclear part;GO:0005623,cell;GO:0043226,organelle;GO:0005737,cytoplasm;GO:0043233,organelle lumen;GO:0043227,membrane-bounded organelle;GO:0070013…	GO:0048037,cofactor binding;GO:0035064,methylated histone residue binding;GO:0003676,nucleic acid binding;GO:0005488,binding;GO:0016616,oxidoreductase activity, acting on the CH-OH group of donors, NAD or NADP as acceptor;GO:0003677,DNA binding;GO:0042393,histone binding;GO:0050662,coenzyme binding;GO:0003824,catalytic activity;GO:0016491,oxidoreductase activity;GO:0016614,oxidoreductase activity…	ko00280,Valine, leucine and isoleucine degradation;ko01120,Microbial metabolism in diverse environments;ko00480,Glutathione metabolism;ko00030,Pentose phosphate pathway;ko01100,Metabolic pathways
1814	sp|Q92896|GSLG1_HUMAN	Golgi apparatus protein 1 OS=Homo sapiens OX=9606 GN=GLG1 PE=1 SV=2		down	0.795643	0.0338278	immune system process;metabolic process;negative regulation of biological process;response to stimulus;regulation of biological process;signaling;locomotion;developmental process;cellular process;localization;multicellular organismal process;biological regulation	organelle;cell;cell part;extracellular region;organelle part;extracellular region part	binding		Cell adhesion molecules (CAMs)	GO:0009987,cellular process;GO:0032268,regulation of cellular protein metabolic process;GO:0031400,negative regulation of protein modification process;GO:0050793,regulation of developmental process;GO:0042060,wound healing;GO:0050794,regulation of cellular process;GO:0050789,regulation of biological process;GO:0048705,skeletal system morphogenesis;GO:0051179,localization;GO:0032269,negative regul…	GO:0043227,membrane-bounded organelle;GO:0031988,membrane-bounded vesicle;GO:0031224,intrinsic to membrane;GO:0065010,extracellular membrane-bounded organelle;GO:0005737,cytoplasm;GO:0005886,plasma membrane;GO:0005578,proteinaceous extracellular matrix;GO:0012505,endomembrane system;GO:0044422,organelle part;GO:0016021,integral to membrane;GO:0044444,cytoplasmic part;GO:0043230,extracellular orga…	GO:0019838,growth factor binding;GO:0017134,fibroblast growth factor binding;GO:0005515,protein binding;GO:0005102,receptor binding;GO:0005488,binding	ko04514,Cell adhesion molecules (CAMs)
1828	sp|Q9Y4C8|RBM19_HUMAN	Probable RNA-binding protein 19 OS=Homo sapiens OX=9606 GN=RBM19 PE=1 SV=3		up	1.32924	0.0122377	developmental process;positive regulation of biological process;regulation of biological process;biological regulation;multicellular organismal process	organelle part;cell part;membrane-enclosed lumen;cell;organelle	binding	General function prediction only ;	Pathogenic Escherichia coli infection	GO:0051239,regulation of multicellular organismal process;GO:0050789,regulation of biological process;GO:0048518,positive regulation of biological process;GO:0065007,biological regulation;GO:0050793,regulation of developmental process;GO:0051094,positive regulation of developmental process;GO:0045995,regulation of embryonic development	GO:0005634,nucleus;GO:0005654,nucleoplasm;GO:0043232,intracellular non-membrane-bounded organelle;GO:0044464,cell part;GO:0016020,membrane;GO:0005694,chromosome;GO:0070013,intracellular organelle lumen;GO:0044422,organelle part;GO:0043227,membrane-bounded organelle;GO:0005730,nucleolus;GO:0005737,cytoplasm;GO:0043233,organelle lumen;GO:0044446,intracellular organelle part;GO:0005623,cell;GO:00432…	GO:0005488,binding;GO:0000166,nucleotide binding	ko05130,Pathogenic Escherichia coli infection
1844	sp|Q14562|DHX8_HUMAN	ATP-dependent RNA helicase DHX8 OS=Homo sapiens OX=9606 GN=DHX8 PE=1 SV=1		down	0.734193	0.0415608	metabolic process;cellular process	cell;organelle;macromolecular complex;organelle part;cell part;membrane-enclosed lumen	binding;catalytic activity	Replication, recombination and repair ;	Spliceosome	GO:0000377,RNA splicing, via transesterification reactions with bulged adenosine as nucleophile;GO:0006139,nucleobase, nucleoside, nucleotide and nucleic acid metabolic process;GO:0008152,metabolic process;GO:0044238,primary metabolic process;GO:0034960,cellular biopolymer metabolic process;GO:0044237,cellular metabolic process;GO:0016070,RNA metabolic process;GO:0043170,macromolecule metabolic p…	GO:0043229,intracellular organelle;GO:0032991,macromolecular complex;GO:0005622,intracellular;GO:0044424,intracellular part;GO:0030529,ribonucleoprotein complex;GO:0031974,membrane-enclosed lumen;GO:0043231,intracellular membrane-bounded organelle;GO:0031981,nuclear lumen;GO:0044446,intracellular organelle part;GO:0044428,nuclear part;GO:0005623,cell;GO:0043226,organelle;GO:0043233,organelle lume…	GO:0001883,purine nucleoside binding;GO:0003824,catalytic activity;GO:0032555,purine ribonucleotide binding;GO:0008026,ATP-dependent helicase activity;GO:0030554,adenyl nucleotide binding;GO:0017111,nucleoside-triphosphatase activity;GO:0042623,ATPase activity, coupled;GO:0016462,pyrophosphatase activity;GO:0017076,purine nucleotide binding;GO:0001882,nucleoside binding;GO:0005524,ATP binding;GO:…	ko03040,Spliceosome
2059	sp|P17301|ITA2_HUMAN	Integrin alpha-2 OS=Homo sapiens OX=9606 GN=ITGA2 PE=1 SV=1		up	1.88163	0.0220186	regulation of biological process;locomotion;biological adhesion;cell proliferation;cellular component organization or biogenesis;biological regulation;localization;developmental process;reproduction;response to stimulus;signaling;establishment of localization;immune system process;metabolic process;multi-organism process;multicellular organismal process;reproductive process;cellular process;posit…	cell;organelle;macromolecular complex;cell part	molecular transducer activity;binding		Small cell lung cancer;Phagosome;Focal adhesion;Pathways in cancer;Hematopoietic cell lineage;Hypertrophic cardiomyopathy (HCM);Arrhythmogenic right ventricular cardiomyopathy (ARVC);Dilated cardiomyopathy;Regulation of actin cytoskeleton;ECM-receptor interaction	GO:0052192,movement in environment of other organism during symbiotic interaction;GO:0060255,regulation of macromolecule metabolic process;GO:0006928,cell motion;GO:0030155,regulation of cell adhesion;GO:0031589,cell-substrate adhesion;GO:0030182,neuron differentiation;GO:0010604,positive regulation of macromolecule metabolic process;GO:0030334,regulation of cell migration;GO:0007165,signal trans…	GO:0044444,cytoplasmic part;GO:0016021,integral to membrane;GO:0030055,cell-substrate junction;GO:0043235,receptor complex;GO:0005925,focal adhesion;GO:0005737,cytoplasm;GO:0045178,basal part of cell;GO:0009897,external side of plasma membrane;GO:0031226,intrinsic to plasma membrane;GO:0043679,nerve terminal;GO:0005623,cell;GO:0043226,organelle;GO:0048471,perinuclear region of cytoplasm;GO:007016…	GO:0032403,protein complex binding;GO:0046982,protein heterodimerization activity;GO:0004871,signal transducer activity;GO:0005102,receptor binding;GO:0004872,receptor activity;GO:0043169,cation binding;GO:0050840,extracellular matrix binding;GO:0005515,protein binding;GO:0043236,laminin binding;GO:0001618,viral receptor activity;GO:0060089,molecular transducer activity;GO:0046983,protein dimeriz…	ko05410,Hypertrophic cardiomyopathy (HCM);ko05200,Pathways in cancer;ko05412,Arrhythmogenic right ventricular cardiomyopathy (ARVC);ko04510,Focal adhesion;ko04810,Regulation of actin cytoskeleton;ko05414,Dilated cardiomyopathy;ko04145,Phagosome;ko04512,ECM-receptor interaction;ko04640,Hematopoietic cell lineage;ko05222,Small cell lung cancer
2071	sp|Q567U6|CCD93_HUMAN	Coiled-coil domain-containing protein 93 OS=Homo sapiens OX=9606 GN=CCDC93 PE=1 SV=2		up	1.51222	0.0404989	localization;cellular process;establishment of localization	cell part;cell;organelle	binding			GO:0008104,protein localization;GO:0033036,macromolecule localization;GO:0051649,establishment of localization in cell;GO:0016192,vesicle-mediated transport;GO:0045184,establishment of protein localization;GO:0046907,intracellular transport;GO:0051179,localization;GO:0015031,protein transport;GO:0006810,transport;GO:0048193,Golgi vesicle transport;GO:0051641,cellular localization;GO:0051234,estab…	GO:0044424,intracellular part;GO:0043229,intracellular organelle;GO:0005768,endosome;GO:0005769,early endosome;GO:0005622,intracellular;GO:0043231,intracellular membrane-bounded organelle;GO:0005737,cytoplasm;GO:0043227,membrane-bounded organelle;GO:0044464,cell part;GO:0005623,cell;GO:0043226,organelle;GO:0044444,cytoplasmic part	GO:0005488,binding;GO:0005515,protein binding
2142	sp|P62328|TYB4_HUMAN	Thymosin beta-4 OS=Homo sapiens OX=9606 GN=TMSB4X PE=1 SV=2		down	0.672691	0.0266289	establishment of localization;locomotion;regulation of biological process;response to stimulus;cellular process;localization;multicellular organismal process;biological regulation;cellular component organization or biogenesis	membrane-enclosed lumen;cell part;extracellular region;organelle part;organelle;cell	binding		Regulation of actin cytoskeleton	GO:0007599,hemostasis;GO:0051649,establishment of localization in cell;GO:0002576,platelet degranulation;GO:0006950,response to stress;GO:0050817,coagulation;GO:0051234,establishment of localization;GO:0009611,response to wounding;GO:0050878,regulation of body fluid levels;GO:0046903,secretion;GO:0032879,regulation of localization;GO:0001775,cell activation;GO:0007596,blood coagulation;GO:0040012…	GO:0005634,nucleus;GO:0044444,cytoplasmic part;GO:0044464,cell part;GO:0043232,intracellular non-membrane-bounded organelle;GO:0043227,membrane-bounded organelle;GO:0031988,membrane-bounded vesicle;GO:0031410,cytoplasmic vesicle;GO:0043233,organelle lumen;GO:0005737,cytoplasm;GO:0030141,secretory granule;GO:0005829,cytosol;GO:0044422,organelle part;GO:0060205,cytoplasmic membrane-bounded vesicle …	GO:0008092,cytoskeletal protein binding;GO:0005488,binding;GO:0003785,actin monomer binding;GO:0005515,protein binding;GO:0003779,actin binding	ko04810,Regulation of actin cytoskeleton
2147	sp|Q9BYD2|RM09_HUMAN	39S ribosomal protein L9, mitochondrial OS=Homo sapiens OX=9606 GN=MRPL9 PE=1 SV=2		up	1.3587	0.0439122	cellular component organization or biogenesis;cellular process;metabolic process	cell part;membrane-enclosed lumen;macromolecular complex;organelle part;organelle;cell	binding;structural molecule activity	Translation, ribosomal structure and biogenesis ;		GO:0043283,biopolymer metabolic process;GO:0006414,translational elongation;GO:0034621,cellular macromolecular complex subunit organization;GO:0009059,macromolecule biosynthetic process;GO:0006413,translational initiation;GO:0044260,cellular macromolecule metabolic process;GO:0044267,cellular protein metabolic process;GO:0043284,biopolymer biosynthetic process;GO:0009058,biosynthetic process;GO:0…	GO:0043227,membrane-bounded organelle;GO:0044422,organelle part;GO:0031967,organelle envelope;GO:0031966,mitochondrial membrane;GO:0016020,membrane;GO:0044464,cell part;GO:0043232,intracellular non-membrane-bounded organelle;GO:0031975,envelope;GO:0044424,intracellular part;GO:0032991,macromolecular complex;GO:0043231,intracellular membrane-bounded organelle;GO:0030529,ribonucleoprotein complex;G…	GO:0005488,binding;GO:0003735,structural constituent of ribosome;GO:0005198,structural molecule activity;GO:0005515,protein binding
2152	sp|Q96RT1|ERBIN_HUMAN	Erbin OS=Homo sapiens OX=9606 GN=ERBIN PE=1 SV=2		down	0.816931	0.00268168	biological adhesion;regulation of biological process;localization;biological regulation;cellular component organization or biogenesis;metabolic process;negative regulation of biological process;growth;establishment of localization;immune system process;signaling;response to stimulus;positive regulation of biological process;cellular process;multicellular organismal process;multi-organism process	extracellular region part;organelle part;extracellular region;membrane-enclosed lumen;cell part;cell;organelle	binding;structural molecule activity	Function unknown ;	NOD-like receptor signaling pathway	GO:0019219,regulation of nucleobase, nucleoside, nucleotide and nucleic acid metabolic process;GO:0007010,cytoskeleton organization;GO:0051101,regulation of DNA binding;GO:0070424,regulation of nucleotide-binding oligomerization domain containing signaling pathway;GO:0007049,cell cycle;GO:0009653,anatomical structure morphogenesis;GO:0015031,protein transport;GO:0022610,biological adhesion;GO:005…	GO:0043227,membrane-bounded organelle;GO:0005886,plasma membrane;GO:0044459,plasma membrane part;GO:0031967,organelle envelope;GO:0012505,endomembrane system;GO:0005578,proteinaceous extracellular matrix;GO:0044422,organelle part;GO:0005604,basement membrane;GO:0005634,nucleus;GO:0005635,nuclear envelope;GO:0016020,membrane;GO:0044464,cell part;GO:0031975,envelope;GO:0044421,extracellular region …	GO:0005488,binding;GO:0005178,integrin binding;GO:0032403,protein complex binding;GO:0005198,structural molecule activity;GO:0005102,receptor binding;GO:0005515,protein binding;GO:0005200,structural constituent of cytoskeleton	ko04621,NOD-like receptor signaling pathway
2154	sp|Q13751|LAMB3_HUMAN	Laminin subunit beta-3 OS=Homo sapiens OX=9606 GN=LAMB3 PE=1 SV=1		down	0.765285	0.0257476	cellular component organization or biogenesis;multicellular organismal process;biological adhesion;developmental process;cellular process	extracellular region;macromolecular complex;extracellular region part	binding;structural molecule activity		Focal adhesion;Pathways in cancer;Small cell lung cancer;Toxoplasmosis;ECM-receptor interaction;Amoebiasis	GO:0007398,ectoderm development;GO:0030154,cell differentiation;GO:0043062,extracellular structure organization;GO:0010926,anatomical structure formation;GO:0016043,cellular component organization;GO:0032502,developmental process;GO:0009888,tissue development;GO:0032501,multicellular organismal process;GO:0022607,cellular component assembly;GO:0022411,cellular component disassembly;GO:0007275,mul…	GO:0005578,proteinaceous extracellular matrix;GO:0032991,macromolecular complex;GO:0044421,extracellular region part;GO:0005576,extracellular region;GO:0031012,extracellular matrix;GO:0044420,extracellular matrix part;GO:0005604,basement membrane;GO:0043234,protein complex	GO:0032403,protein complex binding;GO:0005488,binding;GO:0005515,protein binding;GO:0005198,structural molecule activity	ko05222,Small cell lung cancer;ko04510,Focal adhesion;ko05200,Pathways in cancer;ko05145,Toxoplasmosis;ko05146,Amoebiasis;ko04512,ECM-receptor interaction
2157	sp|P39687|AN32A_HUMAN	Acidic leucine-rich nuclear phosphoprotein 32 family member A OS=Homo sapiens OX=9606 GN=ANP32A PE=1 SV=1		down	0.832812	0.0335615	cellular process;biological regulation;localization;establishment of localization;metabolic process;response to stimulus;signaling;regulation of biological process	organelle;cell;cell part;membrane-enclosed lumen;organelle part	binding		Spliceosome	GO:0051169,nuclear transport;GO:0080090,regulation of primary metabolic process;GO:0065007,biological regulation;GO:0010556,regulation of macromolecule biosynthetic process;GO:0016071,mRNA metabolic process;GO:0006810,transport;GO:0031326,regulation of cellular biosynthetic process;GO:0009889,regulation of biosynthetic process;GO:0044260,cellular macromolecule metabolic process;GO:0006355,regulat…	GO:0043233,organelle lumen;GO:0005737,cytoplasm;GO:0016363,nuclear matrix;GO:0043227,membrane-bounded organelle;GO:0044422,organelle part;GO:0070013,intracellular organelle lumen;GO:0034399,nuclear periphery;GO:0044464,cell part;GO:0005654,nucleoplasm;GO:0005634,nucleus;GO:0044444,cytoplasmic part;GO:0044424,intracellular part;GO:0005783,endoplasmic reticulum;GO:0043229,intracellular organelle;GO…	GO:0005488,binding;GO:0005515,protein binding	ko03040,Spliceosome
2158	sp|Q63HN8|RN213_HUMAN	E3 ubiquitin-protein ligase RNF213 OS=Homo sapiens OX=9606 GN=RNF213 PE=1 SV=3		down	0.646226	0.0190577
2174	sp|Q9ULX6|AKP8L_HUMAN	A-kinase anchor protein 8-like OS=Homo sapiens OX=9606 GN=AKAP8L PE=1 SV=4		up	1.25534	0.0312188		cell part;membrane-enclosed lumen;organelle part;organelle;cell	binding				GO:0070013,intracellular organelle lumen;GO:0044422,organelle part;GO:0034399,nuclear periphery;GO:0016363,nuclear matrix;GO:0005737,cytoplasm;GO:0043233,organelle lumen;GO:0043227,membrane-bounded organelle;GO:0044464,cell part;GO:0005634,nucleus;GO:0005654,nucleoplasm;GO:0005622,intracellular;GO:0043229,intracellular organelle;GO:0044424,intracellular part;GO:0031974,membrane-enclosed lumen;GO:…	GO:0005488,binding;GO:0019899,enzyme binding;GO:0005515,protein binding
2194	sp|Q9BQE3|TBA1C_HUMAN	Tubulin alpha-1C chain OS=Homo sapiens OX=9606 GN=TUBA1C PE=1 SV=1		down	0.767482	0.0300781	cellular process;metabolic process;establishment of localization;localization;cellular component organization or biogenesis;response to stimulus	cell part;organelle part;extracellular region part;macromolecular complex;extracellular region;organelle;cell	structural molecule activity;binding;catalytic activity	Cytoskeleton ;	Gap junction;Phagosome;Pathogenic Escherichia coli infection	GO:0051641,cellular localization;GO:0007017,microtubule-based process;GO:0016043,cellular component organization;GO:0006996,organelle organization;GO:0044260,cellular macromolecule metabolic process;GO:0046907,intracellular transport;GO:0006810,transport;GO:0044267,cellular protein metabolic process;GO:0051329,interphase of mitotic cell cycle;GO:0006457,protein folding;GO:0000086,G2/M transition …	GO:0070062,extracellular vesicular exosome;GO:0043228,non-membrane-bounded organelle;GO:0044424,intracellular part;GO:0043231,intracellular membrane-bounded organelle;GO:0005881,cytoplasmic microtubule;GO:0044421,extracellular region part;GO:0043232,intracellular non-membrane-bounded organelle;GO:0044464,cell part;GO:0016020,membrane;GO:0043230,extracellular organelle;GO:0005634,nucleus;GO:004442…	GO:0016787,hydrolase activity;GO:0000166,nucleotide binding;GO:0005515,protein binding;GO:0005488,binding;GO:0005525,GTP binding;GO:0019904,protein domain specific binding;GO:0019899,enzyme binding;GO:0019001,guanyl nucleotide binding;GO:0032553,ribonucleotide binding;GO:0016817,hydrolase activity, acting on acid anhydrides;GO:0003824,catalytic activity;GO:0032555,purine ribonucleotide binding;GO…	ko04145,Phagosome;ko04540,Gap junction;ko05130,Pathogenic Escherichia coli infection
2289	sp|Q9H1A4|APC1_HUMAN	Anaphase-promoting complex subunit 1 OS=Homo sapiens OX=9606 GN=ANAPC1 PE=1 SV=1		up	1.25591	0.0366167	response to stimulus;regulation of biological process;metabolic process;negative regulation of biological process;cellular component organization or biogenesis;biological regulation;positive regulation of biological process;cellular process	organelle;cell;membrane-enclosed lumen;cell part;macromolecular complex;organelle part			Progesterone-mediated oocyte maturation;Oocyte meiosis;Cell cycle;Ubiquitin mediated proteolysis	GO:0048523,negative regulation of cellular process;GO:0044267,cellular protein metabolic process;GO:0007346,regulation of mitotic cell cycle;GO:0045786,negative regulation of cell cycle;GO:0048519,negative regulation of biological process;GO:0019538,protein metabolic process;GO:0051439,regulation of ubiquitin-protein ligase activity during mitotic cell cycle;GO:0048285,organelle fission;GO:004317…	GO:0031974,membrane-enclosed lumen;GO:0043231,intracellular membrane-bounded organelle;GO:0005622,intracellular;GO:0032991,macromolecular complex;GO:0043229,intracellular organelle;GO:0044424,intracellular part;GO:0044446,intracellular organelle part;GO:0005623,cell;GO:0044428,nuclear part;GO:0043226,organelle;GO:0043234,protein complex;GO:0031981,nuclear lumen;GO:0043227,membrane-bounded organel…		ko04914,Progesterone-mediated oocyte maturation;ko04114,Oocyte meiosis;ko04120,Ubiquitin mediated proteolysis;ko04110,Cell cycle
2309	sp|Q9UJW0|DCTN4_HUMAN	Dynactin subunit 4 OS=Homo sapiens OX=9606 GN=DCTN4 PE=1 SV=1		up	1.47426	0.0187273	immune system process;establishment of localization;cellular process;metabolic process;cellular component organization or biogenesis;localization	cell;organelle;macromolecular complex;organelle part;cell part	binding		Vasopressin-regulated water reabsorption;Huntington's disease	GO:0009059,macromolecule biosynthetic process;GO:0006486,protein amino acid glycosylation;GO:0016192,vesicle-mediated transport;GO:0070085,glycosylation;GO:0043283,biopolymer metabolic process;GO:0006487,protein amino acid N-linked glycosylation;GO:0006464,protein modification process;GO:0051641,cellular localization;GO:0018196,peptidyl-asparagine modification;GO:0051640,organelle localization;GO…	GO:0015630,microtubule cytoskeleton;GO:0005634,nucleus;GO:0044444,cytoplasmic part;GO:0044464,cell part;GO:0043232,intracellular non-membrane-bounded organelle;GO:0005875,microtubule associated complex;GO:0044430,cytoskeletal part;GO:0043227,membrane-bounded organelle;GO:0005815,microtubule organizing center;GO:0005737,cytoplasm;GO:0005829,cytosol;GO:0044422,organelle part;GO:0043226,organelle;GO…	GO:0005488,binding;GO:0047485,protein N-terminus binding;GO:0005515,protein binding	ko05016,Huntington's disease;ko04962,Vasopressin-regulated water reabsorption
2484	sp|Q3SXM5|HSDL1_HUMAN	Inactive hydroxysteroid dehydrogenase-like protein 1 OS=Homo sapiens OX=9606 GN=HSDL1 PE=1 SV=3		up	1.62397	0.0236228	metabolic process	cell part;organelle;cell	catalytic activity	Lipid transport and metabolism ; Secondary metabolites biosynthesis, transport and catabolism ; General function prediction only ;General function prediction only ;	Microbial metabolism in diverse environments;Fructose and mannose metabolism;Steroid hormone biosynthesis;Biosynthesis of unsaturated fatty acids;Metabolic pathways;Butanoate metabolism;Linoleic acid metabolism	GO:0008610,lipid biosynthetic process;GO:0008202,steroid metabolic process;GO:0044238,primary metabolic process;GO:0008152,metabolic process;GO:0044237,cellular metabolic process;GO:0006629,lipid metabolic process;GO:0044255,cellular lipid metabolic process;GO:0055114,oxidation reduction;GO:0044249,cellular biosynthetic process;GO:0009987,cellular process;GO:0006694,steroid biosynthetic process;G…	GO:0005737,cytoplasm;GO:0043227,membrane-bounded organelle;GO:0044424,intracellular part;GO:0043229,intracellular organelle;GO:0005622,intracellular;GO:0043231,intracellular membrane-bounded organelle;GO:0044464,cell part;GO:0005623,cell;GO:0043226,organelle;GO:0044444,cytoplasmic part;GO:0005739,mitochondrion	GO:0016491,oxidoreductase activity;GO:0003824,catalytic activity	ko00591,Linoleic acid metabolism;ko00140,Steroid hormone biosynthesis;ko01120,Microbial metabolism in diverse environments;ko00650,Butanoate metabolism;ko01100,Metabolic pathways;ko00051,Fructose and mannose metabolism;ko01040,Biosynthesis of unsaturated fatty acids
2601	sp|P49750|YLPM1_HUMAN	YLP motif-containing protein 1 OS=Homo sapiens OX=9606 GN=YLPM1 PE=1 SV=4		down	0.807152	0.003119					T cell receptor signaling pathway;Leukocyte transendothelial migration;Chagas disease;VEGF signaling pathway;GnRH signaling pathway;NOD-like receptor signaling pathway;Hepatitis C;Toll-like receptor signaling pathway;Fc epsilon RI signaling pathway;MAPK signaling pathway;Progesterone-mediated oocyte maturation;Shigellosis;Neurotrophin signaling pathway;Amyotrophic lateral sclerosis (ALS);RIG-I-li…				ko05160,Hepatitis C;ko04370,VEGF signaling pathway;ko04914,Progesterone-mediated oocyte maturation;ko05142,Chagas disease;ko04664,Fc epsilon RI signaling pathway;ko05131,Shigellosis;ko04114,Oocyte meiosis;ko04010,MAPK signaling pathway;ko05120,Epithelial cell signaling in Helicobacter pylori infection;ko05145,Toxoplasmosis;ko04621,NOD-like receptor signaling pathway;ko05140,Leishmaniasis;ko04912,…
2611	sp|Q6XZF7|DNMBP_HUMAN	Dynamin-binding protein OS=Homo sapiens OX=9606 GN=DNMBP PE=1 SV=1		up	1.59878	0.018115	response to stimulus;biological regulation;regulation of biological process;signaling;cellular process;metabolic process	organelle part;cell part;cell;organelle;synapse	binding;enzyme regulator activity	Signal transduction mechanisms ;	Chemokine signaling pathway	GO:0009966,regulation of signal transduction;GO:0051345,positive regulation of hydrolase activity;GO:0010646,regulation of cell communication;GO:0051056,regulation of small GTPase mediated signal transduction;GO:0050789,regulation of biological process;GO:0046578,regulation of Ras protein signal transduction;GO:0050794,regulation of cellular process;GO:0044093,positive regulation of molecular fun…	GO:0005794,Golgi apparatus;GO:0043232,intracellular non-membrane-bounded organelle;GO:0044464,cell part;GO:0016020,membrane;GO:0044444,cytoplasmic part;GO:0044422,organelle part;GO:0044459,plasma membrane part;GO:0005737,cytoplasm;GO:0005886,plasma membrane;GO:0043227,membrane-bounded organelle;GO:0044425,membrane part;GO:0045202,synapse;GO:0044446,intracellular organelle part;GO:0043226,organell…	GO:0030234,enzyme regulator activity;GO:0005515,protein binding;GO:0005085,guanyl-nucleotide exchange factor activity;GO:0005488,binding;GO:0060589,nucleoside-triphosphatase regulator activity;GO:0005083,small GTPase regulator activity;GO:0030695,GTPase regulator activity	ko04062,Chemokine signaling pathway
2618	sp|P02533|K1C14_HUMAN	Keratin, type I cytoskeletal 14 OS=Homo sapiens OX=9606 GN=KRT14 PE=1 SV=4		up	16.6145	0.00597242	response to stimulus;cellular component organization or biogenesis;multicellular organismal process;developmental process;cellular process	organelle;cell;cell part;organelle part;extracellular region;macromolecular complex;extracellular region part	structural molecule activity		Pathogenic Escherichia coli infection;Staphylococcus aureus infection	GO:0007398,ectoderm development;GO:0030154,cell differentiation;GO:0032501,multicellular organismal process;GO:0022607,cellular component assembly;GO:0010043,response to zinc ion;GO:0009888,tissue development;GO:0060429,epithelium development;GO:0045110,intermediate filament bundle assembly;GO:0048856,anatomical structure development;GO:0031581,hemidesmosome assembly;GO:0010212,response to ionizi…	GO:0005576,extracellular region;GO:0005856,cytoskeleton;GO:0044421,extracellular region part;GO:0031982,vesicle;GO:0044424,intracellular part;GO:0043229,intracellular organelle;GO:0005622,intracellular;GO:0043231,intracellular membrane-bounded organelle;GO:0045111,intermediate filament cytoskeleton;GO:0005623,cell;GO:0043226,organelle;GO:0043228,non-membrane-bounded organelle;GO:0044446,intracell…	GO:0005200,structural constituent of cytoskeleton;GO:0005198,structural molecule activity	ko05130,Pathogenic Escherichia coli infection;ko05150,Staphylococcus aureus infection
2726	sp|Q8WVM0|TFB1M_HUMAN	Dimethyladenosine transferase 1, mitochondrial OS=Homo sapiens OX=9606 GN=TFB1M PE=1 SV=1		up	2.4178	0.00855392	metabolic process;cellular process;cellular component organization or biogenesis;biological regulation;regulation of biological process	cell part;membrane-enclosed lumen;organelle part;organelle;cell	catalytic activity;binding	Translation, ribosomal structure and biogenesis ;		GO:0044238,primary metabolic process;GO:0016070,RNA metabolic process;GO:0034960,cellular biopolymer metabolic process;GO:0051171,regulation of nitrogen compound metabolic process;GO:0007005,mitochondrion organization;GO:0044237,cellular metabolic process;GO:0010468,regulation of gene expression;GO:0043170,macromolecule metabolic process;GO:0044085,cellular component biogenesis;GO:0010467,gene ex…	GO:0043229,intracellular organelle;GO:0005759,mitochondrial matrix;GO:0005622,intracellular;GO:0044424,intracellular part;GO:0031974,membrane-enclosed lumen;GO:0043231,intracellular membrane-bounded organelle;GO:0005739,mitochondrion;GO:0044446,intracellular organelle part;GO:0005623,cell;GO:0043226,organelle;GO:0070013,intracellular organelle lumen;GO:0044422,organelle part;GO:0005737,cytoplasm;…	GO:0008168,methyltransferase activity;GO:0003677,DNA binding;GO:0005488,binding;GO:0008757,S-adenosylmethionine-dependent methyltransferase activity;GO:0003676,nucleic acid binding;GO:0016740,transferase activity;GO:0005515,protein binding;GO:0003824,catalytic activity;GO:0016741,transferase activity, transferring one-carbon groups
2767	sp|Q8IY67|RAVR1_HUMAN	Ribonucleoprotein PTB-binding 1 OS=Homo sapiens OX=9606 GN=RAVER1 PE=1 SV=1		up	2.72097	0.0210869	metabolic process;cellular process	cell part;cell;organelle	binding	General function prediction only ;	Hepatitis C;Toxoplasmosis;Jak-STAT signaling pathway	GO:0008152,metabolic process;GO:0044238,primary metabolic process;GO:0006139,nucleobase, nucleoside, nucleotide and nucleic acid metabolic process;GO:0000377,RNA splicing, via transesterification reactions with bulged adenosine as nucleophile;GO:0016070,RNA metabolic process;GO:0044237,cellular metabolic process;GO:0034960,cellular biopolymer metabolic process;GO:0009987,cellular process;GO:00068…	GO:0005737,cytoplasm;GO:0043227,membrane-bounded organelle;GO:0044424,intracellular part;GO:0043229,intracellular organelle;GO:0005622,intracellular;GO:0043231,intracellular membrane-bounded organelle;GO:0044464,cell part;GO:0005623,cell;GO:0043226,organelle;GO:0005634,nucleus	GO:0000166,nucleotide binding;GO:0005488,binding	ko04630,Jak-STAT signaling pathway;ko05145,Toxoplasmosis;ko05160,Hepatitis C
2925	sp|Q9BTU6|P4K2A_HUMAN	Phosphatidylinositol 4-kinase type 2-alpha OS=Homo sapiens OX=9606 GN=PI4K2A PE=1 SV=1		up	1.26346	0.00273657	metabolic process;cellular process	organelle;synapse part;cell part;extracellular region part;extracellular region;organelle part;synapse;cell;macromolecular complex	binding;catalytic activity		Metabolic pathways;Phosphatidylinositol signaling system;Inositol phosphate metabolism	GO:0008610,lipid biosynthetic process;GO:0009058,biosynthetic process;GO:0016310,phosphorylation;GO:0046474,glycerophospholipid biosynthetic process;GO:0044249,cellular biosynthetic process;GO:0044255,cellular lipid metabolic process;GO:0006629,lipid metabolic process;GO:0008654,phospholipid biosynthetic process;GO:0044237,cellular metabolic process;GO:0006796,phosphate metabolic process;GO:00442…	GO:0005829,cytosol;GO:0031226,intrinsic to plasma membrane;GO:0005737,cytoplasm;GO:0044437,vacuolar part;GO:0031988,membrane-bounded vesicle;GO:0044444,cytoplasmic part;GO:0016021,integral to membrane;GO:0043005,neuron projection;GO:0016023,cytoplasmic membrane-bounded vesicle;GO:0043229,intracellular organelle;GO:0005622,intracellular;GO:0005774,vacuolar membrane;GO:0031982,vesicle;GO:0030054,ce…	GO:0005524,ATP binding;GO:0001882,nucleoside binding;GO:0043169,cation binding;GO:0032555,purine ribonucleotide binding;GO:0003824,catalytic activity;GO:0001883,purine nucleoside binding;GO:0030554,adenyl nucleotide binding;GO:0000287,magnesium ion binding;GO:0016301,kinase activity;GO:0017076,purine nucleotide binding;GO:0016772,transferase activity, transferring phosphorus-containing groups;GO:…	ko01100,Metabolic pathways;ko00562,Inositol phosphate metabolism;ko04070,Phosphatidylinositol signaling system
2999	sp|Q9H6Y2|WDR55_HUMAN	WD repeat-containing protein 55 OS=Homo sapiens OX=9606 GN=WDR55 PE=1 SV=2		up	2.15792	0.0263784	cellular component organization or biogenesis;metabolic process;cellular process	organelle;cell;cell part;membrane-enclosed lumen;organelle part		General function prediction only ;	RNA degradation	GO:0022613,ribonucleoprotein complex biogenesis;GO:0006396,RNA processing;GO:0043283,biopolymer metabolic process;GO:0034660,ncRNA metabolic process;GO:0044260,cellular macromolecule metabolic process;GO:0016072,rRNA metabolic process;GO:0006139,nucleobase, nucleoside, nucleotide and nucleic acid metabolic process;GO:0044238,primary metabolic process;GO:0008152,metabolic process;GO:0042254,riboso…	GO:0005622,intracellular;GO:0043229,intracellular organelle;GO:0044424,intracellular part;GO:0031974,membrane-enclosed lumen;GO:0043231,intracellular membrane-bounded organelle;GO:0031981,nuclear lumen;GO:0044446,intracellular organelle part;GO:0005623,cell;GO:0044428,nuclear part;GO:0043228,non-membrane-bounded organelle;GO:0043226,organelle;GO:0070013,intracellular organelle lumen;GO:0044422,or…		ko03018,RNA degradation
3129	sp|Q7Z4V5|HDGR2_HUMAN	Hepatoma-derived growth factor-related protein 2 OS=Homo sapiens OX=9606 GN=HDGFL2 PE=1 SV=1		up	2.64883	0.0420542	metabolic process;positive regulation of biological process;growth;cellular process;cellular component organization or biogenesis;biological regulation;regulation of biological process	cell part;organelle;cell	binding			GO:0006351,transcription, DNA-dependent;GO:0050789,regulation of biological process;GO:0034961,cellular biopolymer biosynthetic process;GO:0050794,regulation of cellular process;GO:0009987,cellular process;GO:0006807,nitrogen compound metabolic process;GO:0006139,nucleobase, nucleoside, nucleotide and nucleic acid metabolic process;GO:0008152,metabolic process;GO:0009058,biosynthetic process;GO:0…	GO:0043227,membrane-bounded organelle;GO:0043231,intracellular membrane-bounded organelle;GO:0043229,intracellular organelle;GO:0005622,intracellular;GO:0044424,intracellular part;GO:0005634,nucleus;GO:0043226,organelle;GO:0005623,cell;GO:0044464,cell part	GO:0005488,binding;GO:0003676,nucleic acid binding;GO:0003682,chromatin binding;GO:0005515,protein binding;GO:0003677,DNA binding
3139	sp|Q13416|ORC2_HUMAN	Origin recognition complex subunit 2 OS=Homo sapiens OX=9606 GN=ORC2 PE=1 SV=2		up	1.48749	0.0484224	cellular process;negative regulation of biological process;metabolic process;regulation of biological process;biological regulation	cell part;membrane-enclosed lumen;organelle part;macromolecular complex;organelle;cell	binding	Replication, recombination and repair ;	Cell cycle	GO:0050794,regulation of cellular process;GO:0006807,nitrogen compound metabolic process;GO:0009987,cellular process;GO:0000278,mitotic cell cycle;GO:0045449,regulation of transcription;GO:0051252,regulation of RNA metabolic process;GO:0034961,cellular biopolymer biosynthetic process;GO:0051320,S phase;GO:0050789,regulation of biological process;GO:0000075,cell cycle checkpoint;GO:0006139,nucleob…	GO:0000781,chromosome, telomeric region;GO:0000775,chromosome, centromeric region;GO:0044446,intracellular organelle part;GO:0005623,cell;GO:0043226,organelle;GO:0000228,nuclear chromosome;GO:0000777,condensed chromosome kinetochore;GO:0005856,cytoskeleton;GO:0043229,intracellular organelle;GO:0005622,intracellular;GO:0000793,condensed chromosome;GO:0000779,condensed chromosome, centromeric regio…	GO:0003676,nucleic acid binding;GO:0005488,binding;GO:0043565,sequence-specific DNA binding;GO:0003677,DNA binding;GO:0005515,protein binding	ko04110,Cell cycle
3159	sp|P28799|GRN_HUMAN	Progranulin OS=Homo sapiens OX=9606 GN=GRN PE=1 SV=2		down	0.791132	0.0420678	cell proliferation;establishment of localization;reproduction;response to stimulus;regulation of biological process;signaling;reproductive process;cellular process;developmental process;positive regulation of biological process;cellular component organization or biogenesis;multi-organism process;multicellular organismal process;biological regulation;localization	cell;organelle;extracellular region part;extracellular region;cell part	binding			GO:0042127,regulation of cell proliferation;GO:0042221,response to chemical stimulus;GO:0016044,membrane organization;GO:0010033,response to organic substance;GO:0050679,positive regulation of epithelial cell proliferation;GO:0009987,cellular process;GO:0048489,synaptic vesicle transport;GO:0043009,chordate embryonic development;GO:0008284,positive regulation of cell proliferation;GO:0050794,regu…	GO:0043227,membrane-bounded organelle;GO:0031988,membrane-bounded vesicle;GO:0065010,extracellular membrane-bounded organelle;GO:0005737,cytoplasm;GO:0005615,extracellular space;GO:0043230,extracellular organelle;GO:0044444,cytoplasmic part;GO:0044464,cell part;GO:0043231,intracellular membrane-bounded organelle;GO:0044424,intracellular part;GO:0043229,intracellular organelle;GO:0005622,intracell…	GO:0005125,cytokine activity;GO:0005515,protein binding;GO:0005102,receptor binding;GO:0005488,binding;GO:0008083,growth factor activity
3188	sp|Q08170|SRSF4_HUMAN	Serine/arginine-rich splicing factor 4 OS=Homo sapiens OX=9606 GN=SRSF4 PE=1 SV=2		down	0.64397	0.0256122	cellular process;developmental process;localization;biological regulation;multicellular organismal process;metabolic process;negative regulation of biological process;establishment of localization;immune system process;regulation of biological process	membrane-enclosed lumen;cell part;organelle part;organelle;cell	binding	General function prediction only ;	Spliceosome	GO:0045934,negative regulation of nucleobase, nucleoside, nucleotide and nucleic acid metabolic process;GO:0006366,transcription from RNA polymerase II promoter;GO:0043283,biopolymer metabolic process;GO:0060255,regulation of macromolecule metabolic process;GO:0009059,macromolecule biosynthetic process;GO:0019222,regulation of metabolic process;GO:0031323,regulation of cellular metabolic process;…	GO:0031981,nuclear lumen;GO:0005623,cell;GO:0043226,organelle;GO:0044428,nuclear part;GO:0044446,intracellular organelle part;GO:0044424,intracellular part;GO:0005622,intracellular;GO:0043229,intracellular organelle;GO:0043231,intracellular membrane-bounded organelle;GO:0016604,nuclear body;GO:0031974,membrane-enclosed lumen;GO:0016607,nuclear speck;GO:0044464,cell part;GO:0005654,nucleoplasm;GO:…	GO:0005488,binding;GO:0000166,nucleotide binding	ko03040,Spliceosome
3254	sp|Q15022|SUZ12_HUMAN	Polycomb protein SUZ12 OS=Homo sapiens OX=9606 GN=SUZ12 PE=1 SV=3		up	1.22178	0.0464478	response to stimulus;regulation of biological process;cell proliferation;metabolic process;negative regulation of biological process;cellular component organization or biogenesis;multicellular organismal process;biological regulation;developmental process;cellular process;positive regulation of biological process	membrane-enclosed lumen;cell part;macromolecular complex;organelle part;organelle;cell	binding;catalytic activity			GO:0008152,metabolic process;GO:0019219,regulation of nucleobase, nucleoside, nucleotide and nucleic acid metabolic process;GO:0051716,cellular response to stimulus;GO:0050794,regulation of cellular process;GO:0050789,regulation of biological process;GO:0060255,regulation of macromolecule metabolic process;GO:0045934,negative regulation of nucleobase, nucleoside, nucleotide and nucleic acid metab…	GO:0043231,intracellular membrane-bounded organelle;GO:0044424,intracellular part;GO:0032991,macromolecular complex;GO:0044428,nuclear part;GO:0043228,non-membrane-bounded organelle;GO:0043234,protein complex;GO:0031981,nuclear lumen;GO:0044422,organelle part;GO:0043227,membrane-bounded organelle;GO:0000785,chromatin;GO:0005634,nucleus;GO:0044464,cell part;GO:0043232,intracellular non-membrane-bo…	GO:0003723,RNA binding;GO:0016741,transferase activity, transferring one-carbon groups;GO:0003824,catalytic activity;GO:0043566,structure-specific DNA binding;GO:0042393,histone binding;GO:0008168,methyltransferase activity;GO:0043169,cation binding;GO:0035064,methylated histone residue binding;GO:0003676,nucleic acid binding;GO:0016740,transferase activity;GO:0003682,chromatin binding;GO:0005515…
3547	sp|Q7Z3E5|ARMC9_HUMAN	LisH domain-containing protein ARMC9 OS=Homo sapiens OX=9606 GN=ARMC9 PE=1 SV=3		up	1.27943	0.00899					Glycosaminoglycan biosynthesis - keratan sulfate				ko00533,Glycosaminoglycan biosynthesis - keratan sulfate
3605	sp|Q9NUT2|MITOS_HUMAN	Mitochondrial potassium channel ATP-binding subunit OS=Homo sapiens OX=9606 GN=ABCB8 PE=1 SV=3		up	1.22314	0.0365108	establishment of localization;cellular process;metabolic process;localization	organelle;cell;cell part;membrane-enclosed lumen;organelle part;macromolecular complex	binding;transporter activity;catalytic activity	Defense mechanisms ;	ABC transporters	GO:0006810,transport;GO:0055085,transmembrane transport;GO:0051179,localization;GO:0008152,metabolic process;GO:0009987,cellular process;GO:0051234,establishment of localization	GO:0044424,intracellular part;GO:0032991,macromolecular complex;GO:0043231,intracellular membrane-bounded organelle;GO:0031981,nuclear lumen;GO:0043234,protein complex;GO:0044428,nuclear part;GO:0043228,non-membrane-bounded organelle;GO:0005739,mitochondrion;GO:0031090,organelle membrane;GO:0043227,membrane-bounded organelle;GO:0044422,organelle part;GO:0031967,organelle envelope;GO:0031966,mitoc…	GO:0016818,hydrolase activity, acting on acid anhydrides, in phosphorus-containing anhydrides;GO:0001882,nucleoside binding;GO:0005524,ATP binding;GO:0016887,ATPase activity;GO:0030554,adenyl nucleotide binding;GO:0001883,purine nucleoside binding;GO:0003824,catalytic activity;GO:0032555,purine ribonucleotide binding;GO:0017076,purine nucleotide binding;GO:0016462,pyrophosphatase activity;GO:0017…	ko02010,ABC transporters
3649	sp|Q5JSZ5|PRC2B_HUMAN	Protein PRRC2B OS=Homo sapiens OX=9606 GN=PRRC2B PE=1 SV=2		up	1.41082	0.0215467			binding					GO:0005488,binding;GO:0005515,protein binding
3832	sp|Q86UV5|UBP48_HUMAN	Ubiquitin carboxyl-terminal hydrolase 48 OS=Homo sapiens OX=9606 GN=USP48 PE=1 SV=1		up	1.55083	0.0377649	cellular process;metabolic process	synapse;synapse part;organelle;cell;membrane-enclosed lumen;cell part;organelle part	catalytic activity	Posttranslational modification, protein turnover, chaperones ;		GO:0044267,cellular protein metabolic process;GO:0043632,modification-dependent macromolecule catabolic process;GO:0044260,cellular macromolecule metabolic process;GO:0006508,proteolysis;GO:0006464,protein modification process;GO:0006511,ubiquitin-dependent protein catabolic process;GO:0043283,biopolymer metabolic process;GO:0019941,modification-dependent protein catabolic process;GO:0043687,post…	GO:0044425,membrane part;GO:0005739,mitochondrion;GO:0045202,synapse;GO:0031981,nuclear lumen;GO:0043226,organelle;GO:0005623,cell;GO:0044428,nuclear part;GO:0044446,intracellular organelle part;GO:0044424,intracellular part;GO:0043229,intracellular organelle;GO:0005622,intracellular;GO:0043231,intracellular membrane-bounded organelle;GO:0031974,membrane-enclosed lumen;GO:0045121,membrane raft;GO…	GO:0003824,catalytic activity;GO:0016787,hydrolase activity;GO:0008233,peptidase activity;GO:0070011,peptidase activity, acting on L-amino acid peptides;GO:0008234,cysteine-type peptidase activity
3846	sp|Q07864|DPOE1_HUMAN	DNA polymerase epsilon catalytic subunit A OS=Homo sapiens OX=9606 GN=POLE PE=1 SV=5		up	2.04669	0.00119995	developmental process;cellular process;metabolic process;cellular component organization or biogenesis;response to stimulus;multicellular organismal process;biological regulation	cell;organelle;organelle part;macromolecular complex;membrane-enclosed lumen;cell part	catalytic activity;binding	Replication, recombination and repair ;	Purine metabolism;DNA replication;Pyrimidine metabolism;Base excision repair;Nucleotide excision repair;Metabolic pathways	GO:0006270,DNA replication initiation;GO:0065007,biological regulation;GO:0044249,cellular biosynthetic process;GO:0000722,telomere maintenance via recombination;GO:0006289,nucleotide-excision repair;GO:0000723,telomere maintenance;GO:0044260,cellular macromolecule metabolic process;GO:0032501,multicellular organismal process;GO:0043284,biopolymer biosynthetic process;GO:0007275,multicellular org…	GO:0043232,intracellular non-membrane-bounded organelle;GO:0044464,cell part;GO:0016020,membrane;GO:0005657,replication fork;GO:0005634,nucleus;GO:0005654,nucleoplasm;GO:0070013,intracellular organelle lumen;GO:0044422,organelle part;GO:0044454,nuclear chromosome part;GO:0005694,chromosome;GO:0005886,plasma membrane;GO:0043233,organelle lumen;GO:0043596,nuclear replication fork;GO:0043227,membran…	GO:0004518,nuclease activity;GO:0016788,hydrolase activity, acting on ester bonds;GO:0016772,transferase activity, transferring phosphorus-containing groups;GO:0003824,catalytic activity;GO:0046914,transition metal ion binding;GO:0043169,cation binding;GO:0008270,zinc ion binding;GO:0003676,nucleic acid binding;GO:0003682,chromatin binding;GO:0016740,transferase activity;GO:0003887,DNA-directed D…	ko03410,Base excision repair;ko03030,DNA replication;ko01100,Metabolic pathways;ko03420,Nucleotide excision repair;ko00230,Purine metabolism;ko00240,Pyrimidine metabolism
3898	sp|Q9P2W9|STX18_HUMAN	Syntaxin-18 OS=Homo sapiens OX=9606 GN=STX18 PE=1 SV=1		down	0.637393	0.0358	cellular process;establishment of localization;localization;cellular component organization or biogenesis	cell part;organelle part;macromolecular complex;organelle;cell	binding		SNARE interactions in vesicular transport;Phagosome	GO:0006886,intracellular protein transport;GO:0051179,localization;GO:0015031,protein transport;GO:0009987,cellular process;GO:0051234,establishment of localization;GO:0048193,Golgi vesicle transport;GO:0034613,cellular protein localization;GO:0051649,establishment of localization in cell;GO:0006810,transport;GO:0046907,intracellular transport;GO:0051641,cellular localization;GO:0033036,macromole…	GO:0043234,protein complex;GO:0043226,organelle;GO:0005623,cell;GO:0044446,intracellular organelle part;GO:0044425,membrane part;GO:0031090,organelle membrane;GO:0005789,endoplasmic reticulum membrane;GO:0044432,endoplasmic reticulum part;GO:0044424,intracellular part;GO:0005783,endoplasmic reticulum;GO:0044431,Golgi apparatus part;GO:0043229,intracellular organelle;GO:0005622,intracellular;GO:00…	GO:0019904,protein domain specific binding;GO:0005488,binding;GO:0005515,protein binding	ko04145,Phagosome;ko04130,SNARE interactions in vesicular transport
3962	sp|P49454|CENPF_HUMAN	Centromere protein F OS=Homo sapiens OX=9606 GN=CENPF PE=1 SV=3		down	0.603116	0.0286663	developmental process;cellular process;multicellular organismal process;localization;biological regulation;metabolic process;negative regulation of biological process;establishment of localization;regulation of biological process	cell part;membrane-enclosed lumen;organelle part;macromolecular complex;organelle;cell	binding			GO:0016202,regulation of striated muscle tissue development;GO:0051310,metaphase plate congression;GO:0019219,regulation of nucleobase, nucleoside, nucleotide and nucleic acid metabolic process;GO:0009987,cellular process;GO:0050794,regulation of cellular process;GO:0050000,chromosome localization;GO:0050793,regulation of developmental process;GO:0045449,regulation of transcription;GO:0051252,reg…	GO:0044422,organelle part;GO:0012505,endomembrane system;GO:0031967,organelle envelope;GO:0034399,nuclear periphery;GO:0000776,kinetochore;GO:0043227,membrane-bounded organelle;GO:0031975,envelope;GO:0000922,spindle pole;GO:0005635,nuclear envelope;GO:0043232,intracellular non-membrane-bounded organelle;GO:0044464,cell part;GO:0005634,nucleus;GO:0032991,macromolecular complex;GO:0044424,intracell…	GO:0005488,binding;GO:0005515,protein binding;GO:0008022,protein C-terminus binding
4009	sp|Q14147|DHX34_HUMAN	Probable ATP-dependent RNA helicase DHX34 OS=Homo sapiens OX=9606 GN=DHX34 PE=1 SV=2		up	1.35728	0.00456742	biological regulation;regulation of biological process;metabolic process;negative regulation of biological process;cellular process	cell;organelle;cell part	binding;catalytic activity	Replication, recombination and repair ;	Spliceosome	GO:0006139,nucleobase, nucleoside, nucleotide and nucleic acid metabolic process;GO:0006396,RNA processing;GO:0008152,metabolic process;GO:0044238,primary metabolic process;GO:0043283,biopolymer metabolic process;GO:0034960,cellular biopolymer metabolic process;GO:0044237,cellular metabolic process;GO:0016070,RNA metabolic process;GO:0043170,macromolecule metabolic process;GO:0006807,nitrogen com…	GO:0043231,intracellular membrane-bounded organelle;GO:0005622,intracellular;GO:0043229,intracellular organelle;GO:0044424,intracellular part;GO:0043227,membrane-bounded organelle;GO:0005737,cytoplasm;GO:0005739,mitochondrion;GO:0044444,cytoplasmic part;GO:0043226,organelle;GO:0005623,cell;GO:0044464,cell part;GO:0016020,membrane	GO:0004386,helicase activity;GO:0005488,binding;GO:0003724,RNA helicase activity;GO:0032553,ribonucleotide binding;GO:0004004,ATP-dependent RNA helicase activity;GO:0070035,purine NTP-dependent helicase activity;GO:0016817,hydrolase activity, acting on acid anhydrides;GO:0032559,adenyl ribonucleotide binding;GO:0000166,nucleotide binding;GO:0016787,hydrolase activity;GO:0005524,ATP binding;GO:000…	ko03040,Spliceosome
4731	sp|O75127|PTCD1_HUMAN	Pentatricopeptide repeat-containing protein 1, mitochondrial OS=Homo sapiens OX=9606 GN=PTCD1 PE=1 SV=2		down	0.462622	0.00214869	metabolic process;cellular process	cell part;membrane-enclosed lumen;organelle part;organelle;cell	binding			GO:0009987,cellular process;GO:0034470,ncRNA processing;GO:0006807,nitrogen compound metabolic process;GO:0043170,macromolecule metabolic process;GO:0031123,RNA 3'-end processing;GO:0010467,gene expression;GO:0006399,tRNA metabolic process;GO:0008152,metabolic process;GO:0044238,primary metabolic process;GO:0006139,nucleobase, nucleoside, nucleotide and nucleic acid metabolic process;GO:0016070,R…	GO:0005737,cytoplasm;GO:0044429,mitochondrial part;GO:0043233,organelle lumen;GO:0043227,membrane-bounded organelle;GO:0070013,intracellular organelle lumen;GO:0044422,organelle part;GO:0044464,cell part;GO:0044444,cytoplasmic part;GO:0031980,mitochondrial lumen;GO:0005759,mitochondrial matrix;GO:0043229,intracellular organelle;GO:0005622,intracellular;GO:0044424,intracellular part;GO:0031974,mem…	GO:0003723,RNA binding;GO:0000049,tRNA binding;GO:0005488,binding;GO:0003676,nucleic acid binding
4750	sp|Q5VYS8|TUT7_HUMAN	Terminal uridylyltransferase 7 OS=Homo sapiens OX=9606 GN=TUT7 PE=1 SV=1		up	3.30437	0.0228236	metabolic process;cellular process	cell part;cell	binding;catalytic activity	Replication, recombination and repair ;		GO:0009987,cellular process;GO:0006807,nitrogen compound metabolic process;GO:0043170,macromolecule metabolic process;GO:0031123,RNA 3'-end processing;GO:0010467,gene expression;GO:0044260,cellular macromolecule metabolic process;GO:0008152,metabolic process;GO:0044238,primary metabolic process;GO:0006396,RNA processing;GO:0006139,nucleobase, nucleoside, nucleotide and nucleic acid metabolic proc…	GO:0005622,intracellular;GO:0044424,intracellular part;GO:0005737,cytoplasm;GO:0044464,cell part;GO:0005623,cell	GO:0043169,cation binding;GO:0008270,zinc ion binding;GO:0046872,metal ion binding;GO:0016779,nucleotidyltransferase activity;GO:0043167,ion binding;GO:0005488,binding;GO:0016772,transferase activity, transferring phosphorus-containing groups;GO:0016740,transferase activity;GO:0046914,transition metal ion binding;GO:0003824,catalytic activity
